# Supplementary material for: Analysis of Whole-Genome Sequences of Pathogenic Gram-Positive and Gram-Negative Isolates from the Same Hospital Environment to Investigate Common Evolutionary Trends Associated with Horizontal Gene Exchange, Mutations and DNA Methylation Patterning
Source: Microorganisms. 2023 Jan 27;11(2):323. doi: 10.3390/microorganisms11020323 (PMC9961978; doi:10.3390/microorganisms11020323)
Supplement: Supplementary file 1 [file microorganisms-11-00323-s001.zip › Supplementary Table S2.xlsx]

## Sheet: Enterobacteria
			E. coli 13/97		E. coli 19/278			K. pneumoniae 20/245			K. pneumoniae 3/145
N	REF	Gene	Chromosome	Plasmid 1	Chromosome	Plasmid 1	Plasmid 2	Chromosome	Plasmid 1	Plasmid 2	Chromosome	Plasmid 1	Plasmid 2	Plasmid 3	Description
1	36	rmpA,rmpA2	0	[102527..103114]	0	0	0	0	[118967..119599]	0	0	0	0	0	Regulator of mucoid phenotype associated with pLVPK
2	51	traT	0	0	0	0	[1319..2119]	0	0	0	0	0	[20001..20801]	0	Inhibition of the classical pathway of complement activity [NMEC, SEPEC APEC]
3	93	virB	0	[6540..7511]	0	[16833..17804]	0	0	[130251..131222]	0	0	0	0	0	transcriptional activator VirB [TTSS (VF0118) - Effector delivery system (VFC0086)] [Shigella flexneri 2a str. 301]
4	121	bfpB	0	0	0	0	[60158..61840]	0	0	0	0	0	[77197..78879]	0	BfpB secretin [BFP (VF0174) - Adherence (VFC0001)] [Escherichia coli O127:H6 str. E2348/69]
5	197	AAA92657	0	0	0	0	0	0	[143403..144002]	0	0	[9363..10049]	0	0	unknown protein [TraJ (VF0241) - Invasion (VFC0083)] [Escherichia coli]
6	268	bfpH	0	0	0	0	0	0	[65995..66483]	0	0	0	0	0	lipoprotein [BFP (VF0174) - Adherence (VFC0001)] [Escherichia coli O127:H6 str. E2348/69]
7	24	Iss	0	0	0	0	0	0	0	0	[2902984..2903277]	0	0	0	The protection factor against phagocytosis, phage Bor protein [NMEC, SEPEC, APEC]
8	28	K2	0	0	0	0	0	[1702574..1703863]	0	0	0	0	0	0	Capsular K2 polymerase protein
9	45	SfaH/FocH	0	0	[2592362..2593276]	0	0	0	0	0	0	0	0	0	Adhesion to intestinal epithelial cells, kidney, lower urinary tract cells; facilitate the penetration of bacteria into the tissues [UPEC, NMEC]
10	53	Vat	0	0	[3899325..3901547]	0	0	0	0	0	0	0	0	0	Proteolytic toxin, induces host cell vacuolization, Vacuolating Autotransporter Toxin [UPEC, APEC]
11	65	gtrA	0	0	0	0	0	0	0	0	[3350853..3351215]	0	0	0	bactoprenol-linked glucose translocase/flippase [LPS (VF0124) - Immune modulation (VFC0258)] [Shigella flexneri 2a str. 301]
12	67	ipaD	0	0	0	0	0	0	0	0	[61092..62441]	0	0	0	type III secretion system hydrophilic translocator, needle tip protein IpaD [TTSS (VF0118) - Effector delivery system (VFC0086)] [Shigella flexneri 2a str. 301]
13	68	ipaB	0	0	0	0	0	0	0	0	[63649..65430]	0	0	0	type III secretion system hydrophilic translocator, pore protein IpaB [TTSS (VF0118) - Effector delivery system (VFC0086)] [Shigella flexneri 2a str. 301]
14	69	ipgC	0	0	0	0	0	0	0	0	[65677..66174]	0	0	0	type III secretion system chaperone for IpaB and IpaC [TTSS (VF0118) - Effector delivery system (VFC0086)] [Shigella flexneri 2a str. 301]
15	70	ipgF	0	0	0	0	[66883..67443]	0	[141911..142396]	[58715..59200]	[1048162..1048665]	[7853..8362]	[83922..84482]	0	type III secretion system protein IpgF [TTSS (VF0118) - Effector delivery system (VFC0086)] [Shigella flexneri 2a str. 301]
16	71	mxiJ	0	0	0	0	0	0	0	0	[1045309..1046043]	0	0	0	type III secretion system inner MS ring protein MxiJ [TTSS (VF0118) - Effector delivery system (VFC0086)] [Shigella flexneri 2a str. 301]
17	72	mxiE	0	0	0	0	0	0	0	0	[1039636..1040385]	0	0	0	type III secretion system regulatory protein MxiE [TTSS (VF0118) - Effector delivery system (VFC0086)] [Shigella flexneri 2a str. 301]
18	74	mxiC	0	0	0	0	0	0	0	0	[1042090..1043235]	0	0	0	type III secretion system gatekeeper MxiD [TTSS (VF0118) - Effector delivery system (VFC0086)] [Shigella flexneri 2a str. 301]
19	81	ipaH7.8,ipaH9.8	0	0	0	0	0	0	0	0	[2844956..2846392]	0	0	0	type III secretion system effector ipaH7.8, E3 ubiquitin ligase [TTSS secreted effectors (VF0978) - Effector delivery system (VFC0086)] [Shigella flexneri 2a str. 301]
20	94	ospD2,ospD3/senA	0	0	0	0	0	0	0	0	[2293157..2295055]	0	0	0	type III secretion system effector OspD2 [TTSS secreted effectors (VF0978) - Effector delivery system (VFC0086)] [Shigella flexneri 2a str. 301]
21	122	bfpE	0	0	[445168..446364]	0	[65144..66241]	0	0	0	0	0	[82183..83280]	0	BfpE, polytopic inner membrane protein [BFP (VF0174) - Adherence (VFC0001)] [Escherichia coli O127:H6 str. E2348/69]
22	125	bfpW	0	0	[2526792..2527064]	0	0	0	0	0	0	0	0	0	BfpW [Per (VF0190) - Regulation (VFC0301)] [Escherichia coli B171]
23	142	fimA	0	0	0	0	0	0	0	0	[4428872..4429420]	0	0	0	Type-1 fimbrial protein, A chain precursor [Type 1 fimbriae (VF0221) - Adherence (VFC0001)] [Escherichia coli CFT073]
24	160	hlyD	[2019392..2020486]	0	0	0	0	0	0	0	0	0	0	0	Hemolysin D [-Hemolysin (VF0225) - Exotoxin (VFC0235)] [Escherichia coli CFT073]
25	232	aafD	0	0	[189614..190300]	0	0	0	0	0	0	0	0	0	chaperone protein AafD [AAFs (VF0214) - Adherence (VFC0001)] [Escherichia coli O44:H18 042]
26	236	espL1	0	0	[2394658..2395233]	0	0	0	0	0	0	0	0	0	Type III secretion system effector espL1 [TTSS secreted effectors (VF1110) - Effector delivery system (VFC0086)] [Escherichia coli O157:H7 str. EDL933]
27	239	espL4	0	0	0	0	0	0	0	0	[4786910..4789096]	0	0	0	Type III secretion system effector EspL4 [TTSS secreted effectors (VF1110) - Effector delivery system (VFC0086)] [Escherichia coli O157:H7 str. EDL933]
28	240	espR1	0	0	0	0	0	0	0	0	[2590330..2591586]	0	0	0	Type III secretion system effector espR1 [TTSS secreted effectors (VF1110) - Effector delivery system (VFC0086)] [Escherichia coli O157:H7 str. EDL933]
29	242	espR3,espR4	0	0	0	0	0	0	0	0	[2086852..2087655]	0	0	0	Type III secretion system effector espR3 [TTSS secreted effectors (VF1110) - Effector delivery system (VFC0086)] [Escherichia coli O157:H7 str. EDL933]
30	245	espX1	0	0	0	0	0	0	0	0	[4286554..4287975]	0	0	0	Type III secretion system effector EspX1 [TTSS secreted effectors (VF1110) - Effector delivery system (VFC0086)] [Escherichia coli O157:H7 str. EDL933]
31	247	espX4	0	0	0	0	0	0	0	0	[4752994..4754574]	0	0	0	Type III secretion system effector EspX4 [TTSS secreted effectors (VF1110) - Effector delivery system (VFC0086)] [Escherichia coli O157:H7 str. EDL933]
32	248	espX5	0	0	0	0	0	0	0	0	[4722029..4723321]	0	0	0	Type III secretion system effector EspX5 [TTSS secreted effectors (VF1110) - Effector delivery system (VFC0086)] [Escherichia coli O157:H7 str. EDL933]
33	251	espY1	0	0	0	0	0	0	0	0	[4247599..4248330]	0	0	0	Type III secretion system effector EspY1 [TTSS secreted effectors (VF1110) - Effector delivery system (VFC0086)] [Escherichia coli O157:H7 str. EDL933]
34	253	espY2	0	0	0	0	0	0	0	0	[4230192..4231028]	0	0	0	Type III secretion system effector EspY2 [TTSS secreted effectors (VF1110) - Effector delivery system (VFC0086)] [Escherichia coli O157:H7 str. EDL933]
35	254	espY3	0	0	0	0	0	0	0	0	[3809639..3811210]	0	0	0	Type III secretion system effector EspY3 [TTSS secreted effectors (VF1110) - Effector delivery system (VFC0086)] [Escherichia coli O157:H7 str. EDL933]
36	256	espY4	0	0	0	0	0	0	0	0	[5118050..5120458]	0	0	0	Type III secretion system effector EspY4 [TTSS secreted effectors (VF1110) - Effector delivery system (VFC0086)] [Escherichia coli O157:H7 str. EDL933]
37	258	espY5	0	0	0	0	0	0	0	0	[5113589..5116087]	0	0	0	hypothetical protein [TTSS secreted effectors (VF1110) - Effector delivery system (VFC0086)] [Escherichia coli O157:H7 str. EDL933]
38	280	tsh	0	0	[137047..140727]	0	0	0	0	0	0	0	0	0	temperature-sensitive protein Tsh [Tsh (VF0233) - Effector delivery system (VFC0086)] [Escherichia coli O25b:H4-ST131]
39	287	neuE	0	0	[824479..825627]	0	0	0	0	0	0	0	0	0	polysialic acid biosynthesis protein [K1 capsule (VF0239) - Invasion (VFC0083)] [Escherichia coli O45:K1:H7 str. S88]
40	288	neuC	0	0	[823311..824486]	0	0	0	0	0	0	0	0	0	UDP-N-acetylglucosamine 2-epimerase [K1 capsule (VF0239) - Invasion (VFC0083)] [Escherichia coli O45:K1:H7 str. S88]
41	290	neuB	0	0	[821018..822058]	0	0	0	0	0	0	0	0	0	N-acylneuraminate-9-phosphate synthase [K1 capsule (VF0239) - Invasion (VFC0083)] [Escherichia coli O45:K1:H7 str. S88]
42	291	neuD	0	0	[820398..821021]	0	0	0	0	0	0	0	0	0	NeuD protein involved in sialic acid synthesis [K1 capsule (VF0239) - Invasion (VFC0083)] [Escherichia coli O45:K1:H7 str. S88]
43	351	vipA/tssB	0	0	[1063207..1063707]	0	0	0	0	0	0	0	0	0	type VI secretion system contractile sheath small subunit VipA [T6SS (VF0569) - Effector delivery system (VFC0086)] [Klebsiella pneumoniae subsp. pneumoniae NTUH-K2044]
44	356	hcp/tssD	0	0	[1057379..1057870]	0	0	0	0	0	0	0	0	0	type VI secretion system protein, Hcp family [T6SS (VF0569) - Effector delivery system (VFC0086)] [Klebsiella pneumoniae subsp. pneumoniae NTUH-K2044]
45	362	tssG	0	0	[1034224..1035303]	0	0	0	0	0	0	0	0	0	type VI secretion system baseplate subunit TssG [T6SS (VF0569) - Effector delivery system (VFC0086)] [Klebsiella pneumoniae subsp. pneumoniae NTUH-K2044]
46	374	KP1_RS17315	[1807265..1808365]	0	0	0	0	0	0	0	0	0	0	0	glycosyltransferase [Capsule (VF0560) - Immune modulation (VFC0258)] [Klebsiella pneumoniae subsp. pneumoniae NTUH-K2044]
47	375	KP1_RS17320	[1806005..1807231]	0	0	0	0	0	0	0	0	0	0	0	O-antigen ligase family protein [Capsule (VF0560) - Immune modulation (VFC0258)] [Klebsiella pneumoniae subsp. pneumoniae NTUH-K2044]
48	376	KP1_RS17325	[1804903..1805973]	0	0	0	0	0	0	0	0	0	0	0	polysaccharide pyruvyl transferase family protein [Capsule (VF0560) - Immune modulation (VFC0258)] [Klebsiella pneumoniae subsp. pneumoniae NTUH-K2044]
49	377	KP1_RS28055	[1803591..1804901]	0	0	0	0	0	0	0	0	0	0	0	transporter [Capsule (VF0560) - Immune modulation (VFC0258)] [Klebsiella pneumoniae subsp. pneumoniae NTUH-K2044]
50	1	Aer	0	0	[688173..689693]	0	0	0	0	0	[692986..694506]	0	0	0	Siderophore, acquisition of Fe2 + / 3 + in the host system [UPEC, APEC, Shigella]
51	2	Afa	0	0	[612838..615354]	0	0	[4857361..4859895]	0	0	0	0	0	0	Afimbrial adhesin - The non-fibrous adhesin binds to the DAF receptor on the cell surface epithelium, hemagglutination capacity [UPEC]
52	5	AfaF	0	0	[868702..868923]	0	0	0	0	0	[918637..918858]	0	0	0	Afa operon regulatory protein AfaF [UPEC]
53	6	Agn43(flu)	0	0	[4365408..4368527]	0	0	0	0	0	[4462852..4465971]	0	0	0	Protein of autotransporter family, adhesion and biofilm development, antigen [UPEC]
54	9	CsgA, Crl, Csg	0	0	[3123026..3123484]	0	0	0	0	0	[3065380..3065835]	0	0	0	Curli fiber gene, Enable biofilm formation and promote pathogenicity [UPEC, SEPEC, APEC]
55	10	DraB	0	0	0	0	0	[1161372..1162034]	0	0	[4427506..4428231]	0	0	0	A surface-exposed protein of uropathogenic Escherichia coli bearing Dr fimbriae [UPEC]
56	21	IroB	[2012312..2013424]	[113202..114317]	0	0	0	[1931381..1932493]	[107753..108868]	0	0	0	0	0	Virulence associated siderophore
57	26	IucA	0	[83596..85377]	[858454..860178]	0	0	0	[77843..79624]	0	[903984..905708]	0	0	0	Virulence associated aerobactin siderophore
58	29	Kfu	[3525516..3527090]	0	0	0	0	[3380753..3382327]	0	0	0	0	0	0	Iron transport and phosphotransferase protein
59	32	MrkD	[845934..846929]	0	0	0	0	[876404..877399]	0	0	0	0	0	0	Fimbrial protein
60	33	NeuA	0	0	[822058..823314]	0	0	0	0	0	[3175812..3176558]	0	0	0	The protection factor against phagocytosis and the spreading factor, N-acylneuraminate cytidylyltransferase [NMEC, SEPEC]
61	34	PapC	[5119101..5119640]	0	0	0	0	[4933133..4933672]	0	0	0	0	0	0	Pilin, Stimulate the production of cytokines by T lymphocytes, colonization factor in extraintestinal infections - [UPEC, SEPEC, APEC]
62	35	Pic	0	0	[847372..850275]	0	0	0	0	0	[892917..896804]	0	0	0	Degrades mucins, facilitates colonization epithelium, damages of the cell membrane; The serine protease Pic is essential for intestinal colonization of atypical enteropathogenic Escherichia coli [UPEC]
63	39	SfaA/FocA	0	0	[4332626..4333174]	0	0	0	0	0	[2540434..2540997]	0	0	0	Adhesion to intestinal epithelial cells, kidney, lower urinary tract cells; facilitate the penetration of bacteria into the tissues [UPEC, NMEC]
64	46	SfaS	0	0	[2591799..2592302]	0	0	0	0	0	[2545320..2545823]	0	0	0	Adhesion to intestinal epithelial cells, kidney, lower urinary tract cells; facilitate the penetration of bacteria into the tissues [UPEC, NMEC]
65	50	SslE/YghJ	0	0	[801407..805963]	0	0	0	0	0	[797944..802506]	0	0	0	mucin degrading lipoprotein metalloprotease
66	58	iucB	0	[82648..83595]	[857506..858453]	0	0	0	[79625..80572]	0	[903036..903983]	0	0	0	aerobactin synthesis protein IucB [Aerobactin (VF0123) - Nutritional/Metabolic factor (VFC0272)] [Shigella flexneri 2a str. 301]
67	59	iucC	0	[80915..82648]	[855764..857506]	0	0	0	[80572..82305]	0	[901294..903036]	0	0	0	aerobactin synthesis protein IucC [Aerobactin (VF0123) - Nutritional/Metabolic factor (VFC0272)] [Shigella flexneri 2a str. 301]
68	60	iucD	0	[79634..80911]	[854490..855767]	0	0	0	[82309..83643]	0	[900020..901297]	0	0	0	aerobactin synthesis protein IucC, lysine 6-monooxygenase [Aerobactin (VF0123) - Nutritional/Metabolic factor (VFC0272)] [Shigella flexneri 2a str. 301]
69	64	icsA/virG	0	0	[1724777..1728529]	0	0	0	0	0	[2524464..2529884]	0	0	0	autotransporter, actin tail assembly protein IcsA/VirG [IcsA (VirG) (VF0121) - Motility (VFC0204)] [Shigella flexneri 2a str. 301]
70	73	mxiD	0	0	[390873..392033]	0	0	0	0	0	[1040382..1042085]	0	0	0	type III secretion system secretin MxiD [TTSS (VF0118) - Effector delivery system (VFC0086)] [Shigella flexneri 2a str. 301]
71	75	mxiA	0	0	[2238346..2240424]	0	0	0	0	0	[1043228..1044511]	0	0	0	type III secretion system major export apparatus protein MxiA [TTSS (VF0118) - Effector delivery system (VFC0086)] [Shigella flexneri 2a str. 301]
72	77	spa24	0	0	[3949954..3950706]	0	0	0	0	0	[4020013..4020765]	0	0	0	type III secretion system minor export apparatus protein Spa24 [TTSS (VF0118) - Effector delivery system (VFC0086)] [Shigella flexneri 2a str. 301]
73	78	spa40	0	0	[3951755..3952894]	0	0	0	0	0	[4021814..4022953]	0	0	0	type III secretion system export apparatus switch protein Spa40 [TTSS (VF0118) - Effector delivery system (VFC0086)] [Shigella flexneri 2a str. 301]
74	79	icsP/sopA	0	0	[3637226..3638179]	0	0	0	0	0	[3613212..3614165]	0	0	0	outer membrane protease of the OmpP family, involved in cleavage of surface exposed IcsA [IcsP (SopA) (VF0122) - Exoenzyme (VFC0251)] [Shigella flexneri 2a str. 301]
75	88	gspH	0	0	[813637..814200]	0	0	0	0	0	[810180..810743]	0	0	0	general secretion pathway protein H [T2SS (VF0333) - Effector delivery system (VFC0086)] [Shigella dysenteriae Sd197]
76	89	gspI	0	0	[814197..814568]	0	0	0	0	0	[810740..811111]	0	0	0	general secretion pathway protein I [T2SS (VF0333) - Effector delivery system (VFC0086)] [Shigella dysenteriae Sd197]
77	92	gspL	0	0	[816141..817319]	0	0	0	0	0	[812684..813862]	0	0	0	general secretion pathway protein L [T2SS (VF0333) - Effector delivery system (VFC0086)] [Shigella dysenteriae Sd197]
78	102	shuA	0	0	[255743..257725]	[96157..97521]	0	0	0	0	[259270..261159]	0	0	0	outer membrane heme/hemoglobin receptor ShuA [Shu (VF0256) - Nutritional/Metabolic factor (VFC0272)] [Shigella dysenteriae Sd197]
79	104	shuX	0	0	[252281..252775]	0	0	0	0	0	[255715..256209]	0	0	0	shu locus protein ShuX [Shu (VF0256) - Nutritional/Metabolic factor (VFC0272)] [Shigella dysenteriae Sd197]
80	105	shuY	0	0	[251658..252281]	0	0	0	0	0	[255092..255715]	0	0	0	shu locus protein ShuY [Shu (VF0256) - Nutritional/Metabolic factor (VFC0272)] [Shigella dysenteriae Sd197]
81	110	tssM	0	0	[3992445..3995972]	0	0	0	0	0	[4064321..4067848]	0	0	0	Type VI secretion system protein TssM [T6SS (VF0579) - Effector delivery system (VFC0086)] [Shigella sonnei Ss046]
82	112	tssL	0	0	[3986702..3987466]	0	0	0	0	0	[4058599..4059372]	0	0	0	Type VI secretion system protein TssL [T6SS (VF0579) - Effector delivery system (VFC0086)] [Shigella sonnei Ss046]
83	113	tssJ	0	0	[3984824..3985348]	0	0	0	0	0	[4056721..4057245]	0	0	0	Type VI secretion system protein TssJ [T6SS (VF0579) - Effector delivery system (VFC0086)] [Shigella sonnei Ss046]
84	114	fha	0	0	[3983535..3984827]	0	0	0	0	0	[4055444..4056724]	0	0	0	Type VI secretion system protein Fha [T6SS (VF0579) - Effector delivery system (VFC0086)] [Shigella sonnei Ss046]
85	128	escV	0	0	[3952878..3954971]	0	0	0	0	0	[4022937..4025030]	0	0	0	Type III secretion system major export apparatus protein [TTSS (VF0191) - Effector delivery system (VFC0086)] [Escherichia coli O157:H7 str. EDL933]
86	130	escC	[390147..391391]	0	[447852..449804]	0	0	0	0	0	0	0	0	0	Type III secretion system secretin EscC [TTSS (VF0191) - Effector delivery system (VFC0086)] [Escherichia coli O157:H7 str. EDL933]
87	133	escR	0	0	[2181047..2181784]	0	0	0	0	0	[2076586..2077323]	0	0	0	Type III secretion systemminor export apparatus protein EscR [TTSS (VF0191) - Effector delivery system (VFC0086)] [Escherichia coli O157:H7 str. EDL933]
88	134	rorf1	0	0	[4312574..4313545]	0	0	0	0	0	[4408821..4409792]	0	0	0	SdiA-regulated domain-containing protein [TTSS (VF0191) - Effector delivery system (VFC0086)] [Escherichia coli O157:H7 str. EDL933]
89	136	hlyD	0	0	0	0	0	[3399395..3400615]	[17580..18839]	0	[3707808..3708983]	0	0	0	Hemolysin D [Hemolysin (VF0207) - Exotoxin (VFC0235)] [Escherichia coli O157:H7 str. EDL933]
90	150	papA	0	0	[869861..870163]	0	0	0	0	0	[919796..920098]	0	0	0	P pilus major subunit PapA [P fimbriae (VF0220) - Adherence (VFC0001)] [Escherichia coli CFT073]
91	154	papK	0	0	[2591256..2591786]	0	0	0	0	0	[2544777..2545307]	0	0	0	P pilus minor subunit PapK [P fimbriae (VF0220) - Adherence (VFC0001)] [Escherichia coli CFT073]
92	159	hlyB	[5050908..5053031]	0	0	0	0	[4862892..4865015]	0	0	0	0	0	0	Hemolysin B [-Hemolysin (VF0225) - Exotoxin (VFC0235)] [Escherichia coli CFT073]
93	175	fepA	[3968858..3971086]	0	0	0	0	[3844915..3847143]	0	0	0	0	0	0	ferrienterobactin outer membrane transporter [Enterobactin (VF0228) - Nutritional/Metabolic factor (VFC0272)] [Escherichia coli CFT073]
94	213	iroE	[2809466..2810395]	0	0	0	0	[2675810..2676739]	0	0	0	0	0	0	esterase [Salmochelin siderophore (VF0230) - Nutritional/Metabolic factor (VFC0272)] [Escherichia coli CFT073]
95	235	ibeC	[218462..220135]	0	0	0	0	[223563..225236]	0	0	0	0	0	0	phosphoethanolamine transferase CptA [Ibes (VF0237) - Invasion (VFC0083)] [Escherichia coli O45:K1:H7 str. S88]
96	261	etpB	[3883706..3885376]	0	0	0	0	[4615869..4617623]	0	0	0	0	0	0	two-partner secretion transporter EtpB [EtpA (VF0437) - Adherence (VFC0001)] [Escherichia coli O78:H11:K80 str. H10407]
97	269	fes	[3967390..3968598]	0	0	0	0	[3843447..3844655]	0	0	0	0	0	0	enterobactin/ferric enterobactin esterase [Enterobactin (VF0228) - Nutritional/Metabolic factor (VFC0272)] [Escherichia coli CFT073]
98	273	cgsG	0	0	[3126245..3127078]	0	0	0	0	0	[3068598..3069431]	0	0	0	curli production assembly/transport protein CsgG [Curli fibers (VF1138) - Adherence (VFC0001)] [Escherichia coli O25b:H4-ST131]
99	274	cgsF	0	0	[3125802..3126218]	0	0	0	0	0	[3068155..3068571]	0	0	0	curli production assembly/transport protein CsgF [Curli fibers (VF1138) - Adherence (VFC0001)] [Escherichia coli O25b:H4-ST131]
100	275	cgsE	0	0	[3125388..3125777]	0	0	0	0	0	[3067741..3068130]	0	0	0	curli production assembly/transport protein CsgE [Curli fibers (VF1138) - Adherence (VFC0001)] [Escherichia coli O25b:H4-ST131]
101	277	csgB	0	0	[3123525..3124007]	0	0	0	0	0	[3065876..3066331]	0	0	0	curlin minor subunit CsgB [Curli fibers (VF1138) - Adherence (VFC0001)] [Escherichia coli O25b:H4-ST131]
102	279	csgC	0	0	[3122635..3122967]	0	0	0	0	0	[3064989..3065321]	0	0	0	curli assembly protein CsgC [Curli fibers (VF1138) - Adherence (VFC0001)] [Escherichia coli O25b:H4-ST131]
103	282	kpsE	0	0	[832710..833858]	0	0	0	0	0	[836244..837392]	0	0	0	Capsule polysaccharide export inner-membrane protein [K1 capsule (VF0239) - Invasion (VFC0083)] [Escherichia coli O45:K1:H7 str. S88]
104	283	kpsD	0	0	[831010..832686]	0	0	0	0	0	[834544..836220]	0	0	0	Polysialic acid transport protein precursor [K1 capsule (VF0239) - Invasion (VFC0083)] [Escherichia coli O45:K1:H7 str. S88]
105	285	kpsC	0	0	[828236..830263]	0	0	0	0	0	[831770..833797]	0	0	0	Capsule polysaccharide export protein [K1 capsule (VF0239) - Invasion (VFC0083)] [Escherichia coli O45:K1:H7 str. S88]
106	286	kpsS	0	0	[826996..828201]	0	0	0	0	0	[830524..831735]	0	0	0	Capsule polysaccharide export protein [K1 capsule (VF0239) - Invasion (VFC0083)] [Escherichia coli O45:K1:H7 str. S88]
107	293	kpsM	0	0	[818916..819692]	0	0	0	0	0	[815457..816233]	0	0	0	Polysialic acid transport protein [K1 capsule (VF0239) - Invasion (VFC0083)] [Escherichia coli O45:K1:H7 str. S88]
108	294	mrkF	[846943..847578]	0	0	0	0	[877413..878048]	0	0	0	0	0	0	type 3 fimbrial minor pilin subunit MrkF [Type 3 fimbriae (VF0567) - Biofilm (VFC0271)] [Klebsiella pneumoniae subsp. pneumoniae NTUH-K2044]
109	298	mrkA	[842040..842648]	0	0	0	0	[872510..873118]	0	0	0	0	0	0	type 3 fimbrial major pilin subunit MrkA [Type 3 fimbriae (VF0567) - Biofilm (VFC0271)] [Klebsiella pneumoniae subsp. pneumoniae NTUH-K2044]
110	324	fimK	[827230..828642]	0	0	[35151..35858]	0	[858297..859115]	0	0	0	0	0	0	transcriptional regulator [Type I fimbriae (VF0566) - Adherence (VFC0001)] [Klebsiella pneumoniae subsp. pneumoniae NTUH-K2044]
111	325	mrkH	[849063..849767]	0	0	0	0	[879533..880237]	0	0	0	0	0	0	transcriptional activator [Type 3 fimbriae (VF0567) - Biofilm (VFC0271)] [Klebsiella pneumoniae subsp. pneumoniae NTUH-K2044]
112	326	mrkI	[848473..849057]	0	0	0	0	[878943..879527]	0	0	0	0	0	0	LuxR family regulatory protein [Type 3 fimbriae (VF0567) - Biofilm (VFC0271)] [Klebsiella pneumoniae subsp. pneumoniae NTUH-K2044]
113	358	vgrG/tssI	0	0	[1047676..1050192]	0	0	0	0	0	[4046727..4048685]	0	0	0	type VI secretion system tip protein VgrG [T6SS (VF0569) - Effector delivery system (VFC0086)] [Klebsiella pneumoniae subsp. pneumoniae NTUH-K2044]
114	360	impA/tssA	[3086459..3088057]	0	[1039425..1041062]	0	0	0	0	0	0	0	0	0	type VI secretion system protein TssA [T6SS (VF0569) - Effector delivery system (VFC0086)] [Klebsiella pneumoniae subsp. pneumoniae NTUH-K2044]
115	365	rfbK1	[1817614..1818984]	0	0	0	0	[1712529..1713899]	0	0	0	0	0	0	O9 family phosphomannomutase RfbK1 [Capsule (VF0560) - Immune modulation (VFC0258)] [Klebsiella pneumoniae subsp. pneumoniae NTUH-K2044]
116	366	KP1_RS17280	[1816176..1817591]	0	0	0	0	[1711091..1712506]	0	0	0	0	0	0	mannose-1-phosphate guanylyltransferase/mannose-6-phosphate isomerase [Capsule (VF0560) - Immune modulation (VFC0258)] [Klebsiella pneumoniae subsp. pneumoniae NTUH-K2044]
117	378	KP1_RS17330	[1801370..1803523]	0	0	0	0	[1696990..1699158]	0	0	0	0	0	0	polysaccharide biosynthesis tyrosine autokinase [Capsule (VF0560) - Immune modulation (VFC0258)] [Klebsiella pneumoniae subsp. pneumoniae NTUH-K2044]
118	379	KP1_RS17340	[1799784..1800917]	0	0	0	0	[1695399..1696535]	0	0	0	0	0	0	polysaccharide export protein [Capsule (VF0560) - Immune modulation (VFC0258)] [Klebsiella pneumoniae subsp. pneumoniae NTUH-K2044]
119	380	KP1_RS17345	[1798208..1799641]	0	0	0	0	[1693820..1695253]	0	0	0	0	0	0	capsule assembly Wzi family protein [Capsule (VF0560) - Immune modulation (VFC0258)] [Klebsiella pneumoniae subsp. pneumoniae NTUH-K2044]
120	381	KP1_RS17355	[1796619..1797248]	0	0	0	0	[1692231..1692860]	0	0	0	0	0	0	phosphatase PAP2 family protein [Capsule (VF0560) - Immune modulation (VFC0258)] [Klebsiella pneumoniae subsp. pneumoniae NTUH-K2044]
121	389	KP1_RS17225	[1828801..1829931]	0	0	0	0	[1723717..1724850]	0	0	0	0	0	0	glycosyltransferase family 4 protein [LPS (VF0561) - Immune modulation (VFC0258)] [Klebsiella pneumoniae subsp. pneumoniae NTUH-K2044]
122	390	KP1_RS17230	[1827895..1828788]	0	0	0	0	[1722811..1723704]	0	0	0	0	0	0	glycosyltransferase [LPS (VF0561) - Immune modulation (VFC0258)] [Klebsiella pneumoniae subsp. pneumoniae NTUH-K2044]
123	391	rfbD	[1826744..1827898]	0	0	0	0	[1721660..1722814]	0	0	0	0	0	0	UDP-galactopyranose mutase [LPS (VF0561) - Immune modulation (VFC0258)] [Klebsiella pneumoniae subsp. pneumoniae NTUH-K2044]
124	394	rfbA	[1823310..1824077]	0	0	0	0	[1718226..1718993]	0	0	0	0	0	0	O-antigen export ABC transporter permease RfbA [LPS (VF0561) - Immune modulation (VFC0258)] [Klebsiella pneumoniae subsp. pneumoniae NTUH-K2044]
125	4	AfaC	[5045252..5047795]	0	[190324..192900]	0	0	0	0	0	[5104738..5107260]	0	0	0	Afa operon usher protein AfaC [UPEC]
126	30	LpfA	[4874836..4875348]	0	[189022..189546]	0	0	0	0	0	[5103362..5103934]	0	0	0	Fimbrial protein
127	42	SfaE/FocC	[833307..834011]	0	[4331260..4331985]	0	0	[863780..864484]	0	0	0	0	0	0	Adhesion to intestinal epithelial cells, kidney, lower urinary tract cells; facilitate the penetration of bacteria into the tissues [UPEC, NMEC]
128	108	hcp1/tssD1	0	0	[3997359..3997838]	0	0	[2710825..2711307]	0	0	[4069235..4069714]	0	0	0	type VI secretion system protein, Hcp family [T6SS (VF0579) - Effector delivery system (VFC0086)] [Shigella sonnei Ss046]
129	111	tssA	0	0	[3990983..3992425]	0	0	[3011882..3013474]	0	0	[4062859..4064301]	0	0	0	Type VI secretion system protein TssA [T6SS (VF0579) - Effector delivery system (VFC0086)] [Shigella sonnei Ss046]
130	152	papC	0	0	[1618871..1621519]	0	0	[807634..810282]	0	0	[1584724..1587363]	0	0	0	usher protein PapC [P fimbriae (VF0220) - Adherence (VFC0001)] [Escherichia coli CFT073]
131	153	papD	[1130997..1131659]	0	[1621539..1622291]	0	0	0	0	0	[1587383..1588132]	0	0	0	chaperone protein PapD [P fimbriae (VF0220) - Adherence (VFC0001)] [Escherichia coli CFT073]
132	354	dotU/tssL	[3108070..3108759]	0	[1059593..1060258]	0	0	[3030773..3031462]	0	0	0	0	0	0	type VI secretion system protein, DotU/TssL family [T6SS (VF0569) - Effector delivery system (VFC0086)] [Klebsiella pneumoniae subsp. pneumoniae NTUH-K2044]
133	359	icmF/tssM	[3088057..3091512]	0	[1041028..1043277]	0	0	[3013474..3016899]	0	0	0	0	0	0	type VI secretion protein TssM [T6SS (VF0569) - Effector delivery system (VFC0086)] [Klebsiella pneumoniae subsp. pneumoniae NTUH-K2044]
134	361	tssF	[3083075..3084829]	0	[1035267..1037027]	0	0	[3010048..3011802]	0	0	0	0	0	0	type VI secretion system baseplate subunit TssF [T6SS (VF0569) - Effector delivery system (VFC0086)] [Klebsiella pneumoniae subsp. pneumoniae NTUH-K2044]
135	363	sciN/tssJ	[3081506..3082048]	0	[1033707..1034243]	0	0	[3008479..3009021]	0	0	0	0	0	0	type VI secretion system lipoprotein TssJ [T6SS (VF0569) - Effector delivery system (VFC0086)] [Klebsiella pneumoniae subsp. pneumoniae NTUH-K2044]
136	369	KP1_RS17295	[1811451..1812665]	0	[1935798..1937021]	0	0	0	0	0	[1915795..1917018]	0	0	0	glycosyltransferase WbuB [Capsule (VF0560) - Immune modulation (VFC0258)] [Klebsiella pneumoniae subsp. pneumoniae NTUH-K2044]
137	370	KP1_RS17300	[1810981..1811439]	0	[1935319..1935801]	0	0	0	0	0	[1915316..1915798]	0	0	0	GDP-mannose mannosyl hydrolase [Capsule (VF0560) - Immune modulation (VFC0258)] [Klebsiella pneumoniae subsp. pneumoniae NTUH-K2044]
138	372	gmd	[1808882..1810006]	0	[1933230..1934351]	0	0	0	0	0	[1913227..1914348]	0	0	0	GDP-mannose 4,6-dehydratase [Capsule (VF0560) - Immune modulation (VFC0258)] [Klebsiella pneumoniae subsp. pneumoniae NTUH-K2044]
139	396	allA	[4149388..4149870]	0	[3665744..3666226]	0	0	0	0	0	[3692191..3692673]	0	0	0	ureidoglycolate hydrolase [Allantion utilization (VF0572) - Nutritional/Metabolic factor (VFC0272)] [Klebsiella pneumoniae subsp. pneumoniae NTUH-K2044]
140	404	clbB	[1873187..1882807]	[60294..61307]	[2034525..2044145]	0	0	[1767043..1776663]	0	0	0	0	0	0	colibactin hybrid non-ribosomal peptide synthetase/type I polyketide synthase ClbB [Colibactin (VF0573) - Exotoxin (VFC0235)] [Klebsiella pneumoniae subsp. pneumoniae 1084]
141	405	clbC	[1882848..1885448]	0	[2044186..2046786]	0	0	[1776704..1779304]	0	0	0	0	0	0	colibactin polyketide synthase ClbC [Colibactin (VF0573) - Exotoxin (VFC0235)] [Klebsiella pneumoniae subsp. pneumoniae 1084]
142	407	clbE	[1886357..1886605]	0	[2047695..2047943]	0	0	[1780213..1780461]	0	0	0	0	0	0	colibactin biosynthesis aminomalonyl-acyl carrier protein ClbE [Colibactin (VF0573) - Exotoxin (VFC0235)] [Klebsiella pneumoniae subsp. pneumoniae 1084]
143	410	clbH	[1889052..1893848]	0	[2050390..2055186]	0	0	[1782908..1787704]	0	0	0	0	0	0	colibactin non-ribosomal peptide synthetase ClbH [Colibactin (VF0573) - Exotoxin (VFC0235)] [Klebsiella pneumoniae subsp. pneumoniae 1084]
144	411	clbI	[1893898..1896930]	0	[2055236..2058268]	0	0	[1787754..1790786]	0	[9263..9454]	0	0	0	0	colibactin polyketide synthase ClbI [Colibactin (VF0573) - Exotoxin (VFC0235)] [Klebsiella pneumoniae subsp. pneumoniae 1084]
145	412	clbJ	[1896974..1903474]	0	[2058312..2064812]	0	0	[1790830..1797330]	0	0	0	0	0	0	colibactin non-ribosomal peptide synthetase ClbJ [Colibactin (VF0573) - Exotoxin (VFC0235)] [Klebsiella pneumoniae subsp. pneumoniae 1084]
146	413	clbK	[1903485..1909949]	0	[2064823..2071287]	0	0	[1797341..1803805]	0	0	0	0	0	0	colibactin hybrid non-ribosomal peptide synthetase/type I polyketide synthase ClbK [Colibactin (VF0573) - Exotoxin (VFC0235)] [Klebsiella pneumoniae subsp. pneumoniae 1084]
147	414	clbL	[1909942..1911405]	0	[2071280..2072743]	0	0	[1803798..1805261]	0	0	0	0	0	0	colibactin biosynthesis amidase ClbL [Colibactin (VF0573) - Exotoxin (VFC0235)] [Klebsiella pneumoniae subsp. pneumoniae 1084]
148	415	clbM	[1911467..1912906]	0	[2072805..2074244]	0	0	[1805323..1806762]	0	0	0	0	0	0	precolibactin export MATE transporter ClbM [Colibactin (VF0573) - Exotoxin (VFC0235)] [Klebsiella pneumoniae subsp. pneumoniae 1084]
149	416	clbN	[1912903..1917270]	0	[2074241..2078608]	0	0	[1806759..1811126]	0	0	0	0	0	0	colibactin non-ribosomal peptide synthetase ClbN [Colibactin (VF0573) - Exotoxin (VFC0235)] [Klebsiella pneumoniae subsp. pneumoniae 1084]
150	417	clbO	[1917301..1919760]	0	[2078639..2081098]	0	0	[1811157..1813616]	0	0	0	0	0	0	colibactin polyketide synthase ClbO [Colibactin (VF0573) - Exotoxin (VFC0235)] [Klebsiella pneumoniae subsp. pneumoniae 1084]
151	418	clbP	[1919782..1921287]	0	[2081120..2082625]	0	0	[1813638..1815143]	0	0	0	0	0	0	precolibactin peptidase ClbP [Colibactin (VF0573) - Exotoxin (VFC0235)] [Klebsiella pneumoniae subsp. pneumoniae 1084]
152	419	clbQ	[1921433..1922002]	0	[2082618..2083340]	0	0	[1815289..1815858]	0	0	0	0	0	0	colibactin biosynthesis thioesterase ClbQ [Colibactin (VF0573) - Exotoxin (VFC0235)] [Klebsiella pneumoniae subsp. pneumoniae 1084]
153	420	clbS	[1922037..1922549]	0	[2083375..2083887]	0	0	[1815893..1816405]	0	0	0	[129023..129541]	0	0	colibactin self-protection protein ClbS [Colibactin (VF0573) - Exotoxin (VFC0235)] [Klebsiella pneumoniae subsp. pneumoniae 1084]
154	3	AfaB	[4874052..4874732]	0	[615383..616078]	0	0	[806131..806874]	0	0	[5103982..5104713]	0	0	0	Afa operon chaperone protein AfaB [UPEC]
155	7	AllS	[4150079..4151002]	0	[3666456..3667382]	0	0	[4131230..4132132]	0	0	[3692903..3693829]	0	0	0	HTH-type transcriptional activator
156	8	CmlA	[29619..30803]	0	[24807..25991]	0	0	[29560..30744]	0	0	[29230..30414]	0	0	0	chloramphenicol efflux MFS transporter
157	12	EntB	[3954112..3954963]	0	[3585304..3586161]	0	0	[3830054..3830905]	0	0	[3560721..3561578]	0	0	0	Virulence associated siderophore
158	13	FdeC	[2258758..2259651]	0	[3873458..3877708]	0	0	[2161297..2162679]	0	0	[3938097..3942350]	0	0	0	Intimin-like adhesin from Shigella sonnei
159	14	Fim	[834668..835216]	0	[719948..720499]	0	0	[865138..865686]	0	0	[3451866..3452432]	0	0	0	Type 1 fimbriae - Factor of colonization in extraintestinal infections, biofilm formation [UPEC, NMEC, SEPEC, APEC]
160	15	FimH	[828639..829547]	0	[4326579..4327481]	0	0	[859112..860020]	0	0	[4422825..4423727]	0	0	0	Fimbrial protein
161	16	FocG	[829562..830062]	0	[4327501..4328004]	0	0	[860035..860535]	0	0	[4423747..4424250]	0	0	0	Adhesion to renal epithelial cells and endothelial cells of the bladder and kidneys [UPEC]
162	17	FocI	[834061..834597]	0	[4332022..4332519]	0	0	[864534..865067]	0	0	[4428268..4428642]	0	0	0	Adhesion to renal epithelial cells and endothelial cells of the bladder and kidneys [UPEC]
163	18	IbeB	[4786649..4788034]	[198984..200369]	[3626687..3628069]	0	0	[4662409..4663791]	0	0	[3591120..3592502]	0	0	0	Cell invasion into the host tissues, invasion protein [NMEC, SEPEC, APEC]
164	19	IbeC	[3719365..3720945]	0	[4835904..4837637]	0	0	[3595197..3596777]	0	0	[4858183..4859916]	0	0	0	Cell invasion into the host tissues, invasin of brain endothelial cells [NMEC, SEPEC, APEC]
165	20	Iha	[1692418..1694391]	[105447..107621]	[837547..839637]	[97620..98126]	0	[1594674..1596647]	[114450..116624]	0	[882316..884406]	[108539..110509]	0	0	Iron-regulated-gene-homologue adhesion, bifunctional enterobactin receptor/adhesin protein [UPEC]
166	22	IroN	[3220192..3222438]	0	[3601175..3603415]	0	0	[3133555..3135801]	0	0	[3576592..3578832]	0	0	0	Siderophore receptor, use of Fe ions obtained from the body host [UPEC, NMEC, SEPEC APEC]
167	23	Irp	[1944929..1946506]	[34098..34886]	[2101435..2103012]	0	0	[1838457..1840034]	[54604..56193]	0	[2008443..2010020]	0	0	0	Yersiniabactin synthesis [NMEC]
168	25	IuC	[370064..372382]	[142901..144550]	[368769..371090]	0	0	[358767..360203]	0	0	[399011..401332]	0	0	0	Siderophore, acquisition of Fe2 + / 3 + in the host system [UPEC, APEC, Shigella]
169	27	IutA	[3414249..3416438]	[77351..79552]	[852207..854408]	0	0	[3269238..3271427]	[83669..85870]	0	[897737..899938]	0	0	0	Iron acquisition virulence factor
170	31	MagA	[4170169..4171845]	0	[3691411..3693087]	0	0	[4013291..4014967]	0	0	[3743733..3745409]	0	0	0	Iron transporter
171	43	SfaF/FocD	[830613..833225]	0	[4328557..4331193]	0	0	[861086..863698]	0	0	[4424803..4427439]	0	0	0	Adhesion to intestinal epithelial cells, kidney, lower urinary tract cells; facilitate the penetration of bacteria into the tissues [UPEC, NMEC]
172	44	SfaG/FocF	[830075..830602]	0	[4328017..4328547]	0	0	[860548..861075]	0	0	[4424263..4424793]	0	0	0	Adhesion to intestinal epithelial cells, kidney, lower urinary tract cells; facilitate the penetration of bacteria into the tissues [UPEC, NMEC]
173	47	SitA	[1990895..1991809]	0	[2956104..2957018]	0	0	[1884302..1885216]	0	0	[2877027..2877941]	0	0	0	Transportation of Fe, Mn [UPEC, APEC]
174	48	SitB	[1042631..1043452]	[135132..135965]	[2957018..2957845]	[72751..73446]	0	[1073108..1073929]	[50275..51102]	0	[2877941..2878768]	[85135..85830]	0	0	Transportation of Fe, Mn [UPEC, APEC]
175	49	SitC	[1041786..1042634]	0	[2957842..2958699]	0	0	[1072263..1073111]	0	0	[2878765..2879622]	0	0	0	Transportation of Fe, Mn [UPEC, APEC]
176	52	Uge	[1821259..1822263]	0	[1948861..1949946]	0	0	[1716176..1717180]	0	0	[5042182..5043249]	0	0	0	UDP-glucuronate 4-epimerase
177	54	WabG	[146700..147827]	0	[90751..91875]	0	0	[143270..144397]	0	0	[101206..102330]	0	0	0	Glucuronic acid transferase
178	55	YbtP,YbtQ	[1965625..1967337]	[109415..113059]	[2121916..2123718]	0	0	[1859028..1860740]	[109011..112655]	0	[2028924..2030726]	0	0	0	ABC-type multidrug transporter
179	66	gtrB	[1832765..1833745]	0	[1700855..1701823]	0	0	[281412..282395]	0	0	[3351212..3352141]	0	0	0	bactoprenol glucosyl transferase [LPS (VF0124) - Immune modulation (VFC0258)] [Shigella flexneri 2a str. 301]
180	76	spa47	[5472404..5473786]	0	[3942326..3943666]	0	0	[5293649..5295031]	0	0	[4012395..4013732]	0	0	0	type III secretion system ATPase spa47 [TTSS (VF0118) - Effector delivery system (VFC0086)] [Shigella flexneri 2a str. 301]
181	80	senB	[4053169..4054251]	0	[2647088..2648149]	[78086..79261]	0	[3920667..3921749]	0	0	[2614049..2615110]	[90469..91644]	0	0	enterotoxin [ShET2 (VF0258) - Exotoxin (VFC0235)] [Shigella boydii Sb227]
182	83	gspC	[4491261..4492103]	0	[807396..808355]	0	0	[4343245..4344087]	0	0	[803939..804898]	0	0	0	general secretion pathway protein C [T2SS (VF0333) - Effector delivery system (VFC0086)] [Shigella dysenteriae Sd197]
183	84	gspD	[4492113..4493483]	0	[808385..810445]	0	0	[4344115..4346070]	0	0	[804928..806988]	0	0	0	general secretion pathway protein D [T2SS (VF0333) - Effector delivery system (VFC0086)] [Shigella dysenteriae Sd197]
184	85	gspE	[4494083..4495576]	0	[810445..811938]	0	[63578..65131]	[4346067..4347560]	0	0	[806988..808481]	0	[80617..82170]	0	general secretion pathway protein E [T2SS (VF0333) - Effector delivery system (VFC0086)] [Shigella dysenteriae Sd197]
185	86	gspF	[4495578..4496792]	0	[811938..813161]	0	0	[4347562..4348776]	0	0	[808481..809704]	0	0	0	general secretion pathway protein F [T2SS (VF0333) - Effector delivery system (VFC0086)] [Shigella dysenteriae Sd197]
186	87	gspG	[4496813..4497235]	0	[813178..813633]	0	0	[4348797..4349219]	0	0	[809721..810176]	0	0	0	general secretion pathway protein G [T2SS (VF0333) - Effector delivery system (VFC0086)] [Shigella dysenteriae Sd197]
187	90	gspJ	[4498109..4498705]	0	[814565..815170]	0	0	[4350093..4350689]	0	0	[811108..811713]	0	0	0	general secretion pathway protein J [T2SS (VF0333) - Effector delivery system (VFC0086)] [Shigella dysenteriae Sd197]
188	91	gspK	[4498702..4499688]	0	[815167..816144]	0	0	[4350686..4351672]	0	0	[811710..812687]	0	0	0	general secretion pathway protein K [T2SS (VF0333) - Effector delivery system (VFC0086)] [Shigella dysenteriae Sd197]
189	101	shuS	[1032690..1033721]	0	[257774..258802]	0	0	[1063166..1064197]	0	0	[261208..262236]	0	0	0	heme/hemoglobin transport protein ShuS [Shu (VF0256) - Nutritional/Metabolic factor (VFC0272)] [Shigella dysenteriae Sd197]
190	103	shuT	[1031875..1032693]	[94521..95477]	[254145..255059]	0	0	[1062351..1063169]	[49297..50253]	0	[257579..258493]	0	0	0	periplasmic binding protein ShuT [Shu (VF0256) - Nutritional/Metabolic factor (VFC0272)] [Shigella dysenteriae Sd197]
191	106	shuU	[1030880..1031875]	[93517..94317]	[250617..251609]	0	0	[1061356..1062351]	[48293..49297]	0	[254051..255007]	0	0	0	permease of iron compound ABC transport system [Shu (VF0256) - Nutritional/Metabolic factor (VFC0272)] [Shigella dysenteriae Sd197]
192	107	shuV	[1030108..1030887]	[95499..96326]	[249850..250620]	0	0	[1060584..1061363]	0	0	[253284..254054]	0	0	0	ATP-binding component of hemin transport system [Shu (VF0256) - Nutritional/Metabolic factor (VFC0272)] [Shigella dysenteriae Sd197]
193	109	tssA	[2227385..2228800]	0	[3995983..3997341]	0	0	[2129923..2131338]	0	0	[4067859..4069217]	0	0	0	Type VI secretion system protein TssA [T6SS (VF0579) - Effector delivery system (VFC0086)] [Shigella sonnei Ss046]
194	115	tssG	[3082026..3083111]	0	[3982481..3983530]	0	0	[3008999..3010084]	0	0	[4054378..4055427]	0	0	0	Type VI secretion system protein TssG [T6SS (VF0579) - Effector delivery system (VFC0086)] [Shigella sonnei Ss046]
195	116	tssF	[2223593..2225356]	0	[3980676..3982517]	0	0	[2126131..2127894]	0	0	[4052573..4054414]	0	0	0	Type VI secretion system protein TssF [T6SS (VF0579) - Effector delivery system (VFC0086)] [Shigella sonnei Ss046]
196	117	tssB	[3111696..3112187]	0	[3978230..3978733]	0	0	[3034399..3034890]	0	0	[4050127..4050630]	0	0	0	Type VI secretion system protein TssB [T6SS (VF0579) - Effector delivery system (VFC0086)] [Shigella sonnei Ss046]
197	118	hcp2/tssD2	[3105871..3106362]	0	[3977006..3977524]	0	0	[3028574..3029065]	0	0	[4048906..4049424]	0	0	0	Type VI secretion system protein, Hcp family [T6SS (VF0579) - Effector delivery system (VFC0086)] [Shigella sonnei Ss046]
198	119	vgrG/tssI	[3100261..3102960]	0	[2634228..2636633]	0	0	[3023284..3025662]	0	0	[2608305..2610710]	0	0	0	type VI secretion system effector VgrG [T6SS (VF0579) - Effector delivery system (VFC0086)] [Shigella sonnei Ss046]
199	123	bfpP	[4502079..4502879]	0	[806093..806902]	0	0	[4354063..4354863]	0	0	[802636..803445]	0	0	0	prepilin peptidase BfpP [BFP (VF0174) - Adherence (VFC0001)] [Escherichia coli O127:H6 str. E2348/69]
200	124	bfpT	[3536776..3537564]	0	[130598..131428]	0	0	[3392012..3392800]	0	0	[243871..244599]	0	0	0	BfpT [Per (VF0190) - Regulation (VFC0301)] [Escherichia coli B171]
201	135	hlyB	[3598015..3599763]	0	[3238549..3240297]	0	0	[3473150..3474898]	[18839..21085]	0	[3179041..3180789]	0	0	0	Hemolysin B [Hemolysin (VF0207) - Exotoxin (VFC0235)] [Escherichia coli O157:H7 str. EDL933]
202	140	fimB	[836770..837399]	0	[4334730..4335332]	0	0	[867240..867869]	0	0	[4430975..4431577]	0	0	0	Type 1 fimbriae Regulatory protein fimB [Type 1 fimbriae (VF0221) - Adherence (VFC0001)] [Escherichia coli CFT073]
203	141	fimE	[835696..836304]	0	[4333656..4334252]	[38766..39779]	0	[866166..866774]	0	0	[4429901..4430497]	[55337..56350]	0	0	Type 1 fimbriae Regulatory protein fimE [Type 1 fimbriae (VF0221) - Adherence (VFC0001)] [Escherichia coli CFT073]
204	171	chuW	[747735..748874]	0	[252788..254125]	0	0	[715141..716280]	0	0	[256222..257481]	0	0	0	Putative oxygen independent coproporphyrinogen III oxidase [Chu (VF0227) - Nutritional/Metabolic factor (VFC0272)] [Escherichia coli CFT073]
205	176	fepB	[3957958..3958917]	0	[3589159..3590115]	0	0	[3833900..3834859]	0	0	[3564576..3565532]	0	0	0	ferrienterobactin ABC transporter periplasmic binding protein [Enterobactin (VF0228) - Nutritional/Metabolic factor (VFC0272)] [Escherichia coli CFT073]
206	177	fepC	[3962409..3963203]	0	[3593470..3594285]	0	0	[3838465..3839259]	0	0	[3568887..3569702]	0	0	0	ferrienterobactin ABC transporter ATPase [Enterobactin (VF0228) - Nutritional/Metabolic factor (VFC0272)] [Escherichia coli CFT073]
207	178	fepD	[3960416..3961423]	0	[3591480..3592484]	0	0	[3836472..3837479]	0	0	[3566897..3567901]	0	0	0	ferrienterobactin ABC transporter permease [Enterobactin (VF0228) - Nutritional/Metabolic factor (VFC0272)] [Escherichia coli CFT073]
208	179	fepE	[5312412..5313428]	0	[3594282..3595415]	0	0	[5133423..5134439]	0	0	[3569714..3570832]	0	0	0	LPS O-antigen length regulator [Enterobactin (VF0228) - Nutritional/Metabolic factor (VFC0272)] [Escherichia coli CFT073]
209	180	fepG	[3961420..3962412]	0	[3592481..3593473]	0	0	[3837476..3838468]	0	0	[3567898..3568890]	0	0	0	iron-enterobactin ABC transporter permease [Enterobactin (VF0228) - Nutritional/Metabolic factor (VFC0272)] [Escherichia coli CFT073]
210	181	entD	[3971153..3971782]	0	[3603467..3604249]	0	0	[3847210..3847839]	0	0	[3578884..3579627]	0	0	0	phosphopantetheinyl transferase component of enterobactin synthase multienzyme complex [Enterobactin (VF0228) - Nutritional/Metabolic factor (VFC0272)] [Escherichia coli CFT073]
211	182	entF	[3964572..3967148]	0	[3595631..3599512]	0	0	[3839324..3843205]	0	0	[3571048..3574929]	0	0	0	enterobactin synthase multienzyme complex component, ATP-dependent [Enterobactin (VF0228) - Nutritional/Metabolic factor (VFC0272)] [Escherichia coli CFT073]
212	183	entC	[3956594..3957769]	0	[3587795..3588970]	0	0	[3832536..3833711]	0	0	[3563212..3564387]	0	0	0	isochorismate synthase 1 [Enterobactin (VF0228) - Nutritional/Metabolic factor (VFC0272)] [Escherichia coli CFT073]
213	184	entE	[3954977..3956584]	0	[3586175..3587785]	0	0	[3830919..3832526]	0	0	[3561592..3563202]	0	0	0	2,3-dihydroxybenzoate-AMP ligase component of enterobactin synthase multienzyme complex [Enterobactin (VF0228) - Nutritional/Metabolic factor (VFC0272)] [Escherichia coli CFT073]
214	186	entA	[3953357..3954112]	0	[3584558..3585304]	0	0	[3829299..3830054]	0	0	[3559975..3560721]	0	0	0	2,3-dihydro-2,3-dihydroxybenzoate dehydrogenase EntA [Enterobactin (VF0228) - Nutritional/Metabolic factor (VFC0272)] [Escherichia coli CFT073]
215	195	ompA	[3547550..3548644]	0	[3194024..3195088]	0	0	[3422683..3423777]	0	0	[3132923..3133987]	0	0	0	outer membrane protein A [OmpA (VF0236) - Invasion (VFC0083)] [Escherichia coli O18:K1:H7 str. RS218]
216	196	aslA	[4065097..4066830]	0	[5068160..5069815]	0	0	[3932683..3934416]	0	0	[5029821..5031476]	0	0	0	putative arylsulfatase [AslA (VF0238) - Invasion (VFC0083)] [Escherichia coli O18:K1:H7 str. RS218]
217	199	papX	[1107963..1108493]	0	[871562..871978]	0	0	[1138325..1138855]	0	0	[921497..921913]	0	0	0	PapX protein regulates flagellum synthesis to repress motility [P fimbriae (VF0220) - Adherence (VFC0001)] [Escherichia coli CFT073]
218	200	yagY/ecpB	[4346741..4347409]	0	[3888270..3888938]	0	0	[4188674..4189342]	0	0	[3953012..3953680]	0	0	0	E. coli common pilus chaperone EcpB [ECP (VF0404) - Adherence (VFC0001)] [Escherichia coli O157:H7 str. EDL933]
219	201	ykgK/ecpR	[4348130..4348672]	0	[3886961..3887551]	0	0	[4190063..4190605]	0	0	[3951750..3952292]	0	0	0	regulator protein EcpR [ECP (VF0404) - Adherence (VFC0001)] [Escherichia coli O157:H7 str. EDL933]
220	202	yagZ/ecpA	[4347468..4348055]	0	[3887626..3888213]	0	0	[4189401..4189988]	0	0	[3952367..3952954]	0	0	0	E. coli common pilus structural subunit EcpA [ECP (VF0404) - Adherence (VFC0001)] [Escherichia coli O157:H7 str. EDL933]
221	203	yagX/ecpC	[4344190..4346715]	0	[3888964..3891489]	0	0	[4186123..4188648]	0	0	[3953706..3956231]	0	0	0	E. coli common pilus usher EcpC [ECP (VF0404) - Adherence (VFC0001)] [Escherichia coli O157:H7 str. EDL933]
222	204	yagW/ecpD	[4342557..4344200]	0	[3891479..3893122]	0	0	[4184490..4186133]	0	0	[3956221..3957864]	0	0	0	polymerized tip adhesin of ECP fibers [ECP (VF0404) - Adherence (VFC0001)] [Escherichia coli O157:H7 str. EDL933]
223	205	yagV/ecpE	[4341878..4342588]	0	[3893091..3893801]	0	0	[4183811..4184521]	0	0	[3957833..3958543]	0	0	0	E. coli common pilus chaperone EcpE [ECP (VF0404) - Adherence (VFC0001)] [Escherichia coli O157:H7 str. EDL933]
224	214	iroD	[2013603..2014838]	[108081..109310]	[3599730..3600932]	0	0	[1929967..1931202]	[112761..113990]	0	[3575147..3576349]	0	0	0	esterase [Salmochelin siderophore (VF0230) - Nutritional/Metabolic factor (VFC0272)] [Escherichia coli CFT073]
225	259	aatC	[3638931..3640871]	0	[3313209..3315155]	0	0	[3514082..3516022]	0	0	[3224241..3226187]	0	0	0	ATP-binding protein AatC [Dispersin (VF0215) - Others (VFC0346)] [Escherichia coli O44:H18 042]
226	262	sfaY	[847613..848329]	0	[2406305..2407018]	0	0	[878083..878799]	0	0	[2305983..2306696]	0	0	0	regulatory protein SfaY [S fimbriae (VF0222) - Adherence (VFC0001)] [Escherichia coli UTI89]
227	267	bfpF	[751065..752045]	0	[891699..892679]	0	0	[718471..719451]	0	0	[941724..942704]	0	[8882..10030]	[9059..10087]	retraction ATPase [BFP (VF0174) - Adherence (VFC0001)] [Escherichia coli O127:H6 str. E2348/69]
228	270	entS	[3959062..3960303]	0	[3590119..3591369]	0	0	[3835118..3836359]	0	0	[3565536..3566786]	0	0	0	enterobactin exporter, iron-regulated [Enterobactin (VF0228) - Nutritional/Metabolic factor (VFC0272)] [Escherichia coli CFT073]
229	276	cgsD	[752394..753047]	0	[3124733..3125383]	0	0	[719800..720453]	0	0	[3067086..3067736]	0	0	0	transcriptional regulator CsgD [Curli fibers (VF1138) - Adherence (VFC0001)] [Escherichia coli O25b:H4-ST131]
230	281	kpsF	[532186..533172]	0	[833930..834913]	0	0	[512274..513260]	0	0	[837464..838447]	0	0	0	Polysialic acid capsule expression protein [K1 capsule (VF0239) - Invasion (VFC0083)] [Escherichia coli O45:K1:H7 str. S88]
231	284	kpsU	[3594765..3595511]	0	[830260..831000]	0	0	[3469900..3470646]	0	0	[833794..834534]	0	0	0	3-deoxy-manno-octulosonate cytidylyltransferase [K1 capsule (VF0239) - Invasion (VFC0083)] [Escherichia coli O45:K1:H7 str. S88]
232	292	kpsT	[1824077..1824817]	0	[819689..820348]	0	0	[1718993..1719733]	0	0	[816230..816898]	0	0	0	Polysialic acid transport ATP-binding protein [K1 capsule (VF0239) - Invasion (VFC0083)] [Escherichia coli O45:K1:H7 str. S88]
233	296	mrkC	[843457..845943]	0	[4080539..4083127]	0	0	[873927..876413]	0	0	[4151764..4154385]	0	0	0	fimbrial biogenesis outer membrane usher protein mrkC precursor [Type 3 fimbriae (VF0567) - Biofilm (VFC0271)] [Klebsiella pneumoniae subsp. pneumoniae NTUH-K2044]
234	297	mrkB	[842744..843445]	0	[4079764..4080504]	0	0	[873214..873915]	0	0	[4151019..4151750]	0	0	0	fimbrial chaperone protein mrkB precursor [Type 3 fimbriae (VF0567) - Biofilm (VFC0271)] [Klebsiella pneumoniae subsp. pneumoniae NTUH-K2044]
235	300	ybtS	[1970427..1971731]	0	[2126808..2128112]	0	0	[1863830..1865134]	0	0	[2033816..2035120]	0	0	0	yersiniabactin biosynthesis salicylate synthase YbtS [Ybt (VF0564) - Nutritional/Metabolic factor (VFC0272)] [Klebsiella pneumoniae subsp. pneumoniae NTUH-K2044]
236	301	ybtX	[1969119..1970399]	0	[2125500..2126780]	0	0	[1862522..1863802]	0	0	[2032508..2033788]	0	0	0	yersiniabactin-associated zinc MFS transporter YbtX [Ybt (VF0564) - Nutritional/Metabolic factor (VFC0272)] [Klebsiella pneumoniae subsp. pneumoniae NTUH-K2044]
237	302	ybtQ	[1967324..1969126]	0	[2123705..2125507]	0	0	[1860727..1862529]	0	0	[2030713..2032515]	0	0	0	yersiniabactin ABC transporter ATP-binding/permease protein YbtQ [Ybt (VF0564) - Nutritional/Metabolic factor (VFC0272)] [Klebsiella pneumoniae subsp. pneumoniae NTUH-K2044]
238	304	ybtA	[1964284..1965243]	0	[2120790..2121749]	0	0	[1857812..1858771]	0	0	[2027798..2028757]	0	0	0	yersiniabactin transcriptional regulator YbtA [Ybt (VF0564) - Nutritional/Metabolic factor (VFC0272)] [Klebsiella pneumoniae subsp. pneumoniae NTUH-K2044]
239	305	irp2	[1957986..1964093]	0	[2114492..2120599]	0	0	[1851514..1857621]	0	0	[2021500..2027607]	0	0	0	yersiniabactin non-ribosomal peptide synthetase HMWP2 [Ybt (VF0564) - Nutritional/Metabolic factor (VFC0272)] [Klebsiella pneumoniae subsp. pneumoniae NTUH-K2044]
240	306	irp1	[1948407..1957898]	0	[2104913..2114404]	0	0	[1841935..1851426]	0	0	[2011921..2021412]	0	0	0	yersiniabactin polyketide synthase HMWP1 [Ybt (VF0564) - Nutritional/Metabolic factor (VFC0272)] [Klebsiella pneumoniae subsp. pneumoniae NTUH-K2044]
241	307	ybtU	[1947310..1948410]	0	[2103816..2104916]	0	0	[1840838..1841938]	0	0	[2010824..2011924]	0	0	0	yersiniabactin biosynthesis oxidoreductase YbtU [Ybt (VF0564) - Nutritional/Metabolic factor (VFC0272)] [Klebsiella pneumoniae subsp. pneumoniae NTUH-K2044]
242	308	ybtT	[1946510..1947313]	0	[2103016..2103819]	0	0	[1840038..1840841]	0	0	[2010024..2010827]	0	0	0	type II thioesterase YbtT [Ybt (VF0564) - Nutritional/Metabolic factor (VFC0272)] [Klebsiella pneumoniae subsp. pneumoniae NTUH-K2044]
243	310	fyuA	[1942777..1944798]	[118974..121100]	[2099283..2101304]	0	0	[1836305..1838326]	[96169..98295]	0	[2006291..2008312]	0	0	0	yersiniabactin receptor FyuA [Ybt (VF0564) - Nutritional/Metabolic factor (VFC0272)] [Klebsiella pneumoniae subsp. pneumoniae NTUH-K2044]
244	352	vipB/tssC	[3110109..3111653]	0	[1061610..1063148]	0	0	[3032812..3034356]	0	0	[4050653..4052137]	0	0	0	type VI secretion system contractile sheath large subunit VipB [T6SS (VF0569) - Effector delivery system (VFC0086)] [Klebsiella pneumoniae subsp. pneumoniae NTUH-K2044]
245	353	vasE/tssK	[3108756..3110099]	0	[1060255..1061592]	0	0	[3031459..3032802]	0	0	[4057248..4058594]	0	0	0	type VI secretion system baseplate subunit TssK [T6SS (VF0569) - Effector delivery system (VFC0086)] [Klebsiella pneumoniae subsp. pneumoniae NTUH-K2044]
246	355	ompA	[3106367..3108073]	0	[1057928..1059580]	0	0	[3029070..3030776]	0	0	[187409..188068]	0	0	0	OmpA family protein [T6SS (VF0569) - Effector delivery system (VFC0086)] [Klebsiella pneumoniae subsp. pneumoniae NTUH-K2044]
247	357	clpV/tssH	[3102953..3105607]	0	[1054554..1057187]	0	0	[3025655..3028309]	0	0	[4059382..4062114]	0	0	0	type VI secretion system ATPase TssH [T6SS (VF0569) - Effector delivery system (VFC0086)] [Klebsiella pneumoniae subsp. pneumoniae NTUH-K2044]
248	364	ugd	[1819148..1820314]	0	[1962819..1963985]	0	0	[1714063..1715229]	0	0	[1938232..1939398]	0	0	0	UDP-glucose 6-dehydrogenase [Capsule (VF0560) - Immune modulation (VFC0258)] [Klebsiella pneumoniae subsp. pneumoniae NTUH-K2044]
249	367	gndA	[1814534..1815940]	0	[1961164..1962570]	0	0	[1709440..1710846]	0	0	[1936576..1937982]	0	0	0	NADP-dependent phosphogluconate dehydrogenase [Capsule (VF0560) - Immune modulation (VFC0258)] [Klebsiella pneumoniae subsp. pneumoniae NTUH-K2044]
250	368	wcaJ	[1812967..1814370]	0	[1940079..1941473]	0	0	[1707879..1709276]	0	0	[1920075..1921469]	0	0	0	undecaprenyl-phosphate glucose phosphotransferase [Capsule (VF0560) - Immune modulation (VFC0258)] [Klebsiella pneumoniae subsp. pneumoniae NTUH-K2044]
251	371	KP1_RS17305	[1810011..1810979]	0	[1934354..1935319]	0	0	[5129913..5130980]	0	0	[1914351..1915316]	0	0	0	GDP-L-fucose synthase [Capsule (VF0560) - Immune modulation (VFC0258)] [Klebsiella pneumoniae subsp. pneumoniae NTUH-K2044]
252	373	KP1_RS29180	[4192958..4193524]	0	[3824761..3825423]	0	0	[4036083..4036649]	0	0	[3886387..3886998]	0	0	0	acyltransferase [Capsule (VF0560) - Immune modulation (VFC0258)] [Klebsiella pneumoniae subsp. pneumoniae NTUH-K2044]
253	382	galF	[1795330..1796226]	0	[1947595..1948488]	0	0	[1690942..1691838]	0	0	[1927302..1928195]	0	0	0	GalU regulator GalF [Capsule (VF0560) - Immune modulation (VFC0258)] [Klebsiella pneumoniae subsp. pneumoniae NTUH-K2044]
254	386	rcsA	[2050966..2051589]	0	[2179061..2179684]	0	0	[1951798..1952421]	0	0	[2074600..2075223]	0	0	0	transcriptional activator for ctr capsule biosynthesis [RcsAB (VF0571) - Regulation (VFC0301)] [Klebsiella pneumoniae subsp. pneumoniae NTUH-K2044]
255	387	rcsB	[1639003..1639653]	0	[1752119..1752769]	0	0	[1539717..1540367]	0	0	[1721852..1722502]	0	0	0	transcriptional regulator RcsB [RcsAB (VF0571) - Regulation (VFC0301)] [Klebsiella pneumoniae subsp. pneumoniae NTUH-K2044]
256	388	KP1_RS17220	[1830337..1831233]	0	[96547..97530]	0	0	[1724973..1726289]	0	0	[115226..116260]	0	0	0	glycosyltransferase [LPS (VF0561) - Immune modulation (VFC0258)] [Klebsiella pneumoniae subsp. pneumoniae NTUH-K2044]
257	392	KP1_RS17240	[1824833..1826728]	0	[95437..96465]	0	0	[1719749..1721644]	0	0	[104928..105941]	0	0	0	DUF4422 domain-containing protein [LPS (VF0561) - Immune modulation (VFC0258)] [Klebsiella pneumoniae subsp. pneumoniae NTUH-K2044]
258	397	allR	[4148478..4149296]	0	[3664851..3665666]	0	0	[5014941..5015771]	0	0	[3691298..3692113]	0	0	0	DNA-binding transcriptional repressor AllR [Allantion utilization (VF0572) - Nutritional/Metabolic factor (VFC0272)] [Klebsiella pneumoniae subsp. pneumoniae NTUH-K2044]
259	398	allB	[4140487..4141848]	[155122..156468]	[3658168..3659529]	0	0	[1888268..1889614]	0	0	[3684615..3685976]	0	0	0	allantoinase [Allantion utilization (VF0572) - Nutritional/Metabolic factor (VFC0272)] [Klebsiella pneumoniae subsp. pneumoniae NTUH-K2044]
260	399	allC	[4135583..4136818]	[137000..137674]	[3653484..3654719]	0	0	[2629753..2631012]	0	0	[3678730..3679965]	0	0	0	allantoate amidohydrolase [Allantion utilization (VF0572) - Nutritional/Metabolic factor (VFC0272)] [Klebsiella pneumoniae subsp. pneumoniae NTUH-K2044]
261	400	allD	[4134512..4135561]	0	[3652413..3653462]	0	0	[2304635..2305714]	0	0	[3677659..3678708]	0	0	0	ureidoglycolate dehydrogenase [Allantion utilization (VF0572) - Nutritional/Metabolic factor (VFC0272)] [Klebsiella pneumoniae subsp. pneumoniae NTUH-K2044]
262	401	acrA	[4187334..4188527]	0	[3708910..3710103]	0	0	[4030457..4031650]	0	0	[3761075..3762268]	0	0	0	acriflavine resistance protein A [AcrAB (VF0568) - Antimicrobial activity/Competitive advantage (VFC0325)] [Klebsiella pneumoniae subsp. pneumoniae NTUH-K2044]
263	402	acrB	[4188585..4191695]	[194030..197176]	[3710126..3713275]	0	0	[4031673..4034819]	0	0	[3762291..3765440]	0	0	0	acriflavine resistance protein B [AcrAB (VF0568) - Antimicrobial activity/Competitive advantage (VFC0325)] [Klebsiella pneumoniae subsp. pneumoniae NTUH-K2044]
264	403	clbA	[1871838..1872572]	0	[2033056..2033790]	0	0	[1765662..1766396]	0	0	[305415..306002]	0	0	0	colibactin biosynthesis phosphopantetheinyl transferase ClbA [Colibactin (VF0573) - Exotoxin (VFC0235)] [Klebsiella pneumoniae subsp. pneumoniae 1084]
265	406	clbD	[1885461..1886327]	0	[2046799..2047665]	0	0	[1779317..1780183]	0	0	[1580580..1582724]	0	0	0	colibactin biosynthesis dehydrogenase ClbD [Colibactin (VF0573) - Exotoxin (VFC0235)] [Klebsiella pneumoniae subsp. pneumoniae 1084]
266	408	clbF	[1886609..1887739]	0	[2047947..2049077]	0	0	[1780465..1781595]	0	0	[4266421..4267563]	0	0	0	colibactin biosynthesis dehydrogenase ClbF [Colibactin (VF0573) - Exotoxin (VFC0235)] [Klebsiella pneumoniae subsp. pneumoniae 1084]
267	409	clbG	[1887736..1889004]	0	[2049074..2050342]	0	0	[1781592..1782860]	0	0	[3017645..3018574]	0	0	0	colibactin biosynthesis acyltransferase ClbG [Colibactin (VF0573) - Exotoxin (VFC0235)] [Klebsiella pneumoniae subsp. pneumoniae 1084]
CORE GENOME
300	3	AfaB	[4874052..4874732]	0	[615383..616078]	0	0	[806131..806874]	0	0	[5103982..5104713]	0	0	0
301	7	AllS	[4150079..4151002]	0	[3666456..3667382]	0	0	[4131230..4132132]	0	0	[3692903..3693829]	0	0	0
302	8	CmlA	[29619..30803]	0	[24807..25991]	0	0	[29560..30744]	0	0	[29230..30414]	0	0	0
303	12	EntB	[3954112..3954963]	0	[3585304..3586161]	0	0	[3830054..3830905]	0	0	[3560721..3561578]	0	0	0
304	13	FdeC	[2258758..2259651]	0	[3873458..3877708]	0	0	[2161297..2162679]	0	0	[3938097..3942350]	0	0	0
305	14	Fim	[834668..835216]	0	[719948..720499]	0	0	[865138..865686]	0	0	[3451866..3452432]	0	0	0
306	15	FimH	[828639..829547]	0	[4326579..4327481]	0	0	[859112..860020]	0	0	[4422825..4423727]	0	0	0
307	16	FocG	[829562..830062]	0	[4327501..4328004]	0	0	[860035..860535]	0	0	[4423747..4424250]	0	0	0
308	17	FocI	[834061..834597]	0	[4332022..4332519]	0	0	[864534..865067]	0	0	[4428268..4428642]	0	0	0
309	18	IbeB	[4786649..4788034]	[198984..200369]	[3626687..3628069]	0	0	[4662409..4663791]	0	0	[3591120..3592502]	0	0	0
310	19	IbeC	[3719365..3720945]	0	[4835904..4837637]	0	0	[3595197..3596777]	0	0	[4858183..4859916]	0	0	0
311	20	Iha	[1692418..1694391]	[105447..107621]	[837547..839637]	[97620..98126]	0	[1594674..1596647]	[114450..116624]	0	[882316..884406]	[108539..110509]	0	0
312	22	IroN	[3220192..3222438]	0	[3601175..3603415]	0	0	[3133555..3135801]	0	0	[3576592..3578832]	0	0	0
313	23	Irp	[1944929..1946506]	[34098..34886]	[2101435..2103012]	0	0	[1838457..1840034]	[54604..56193]	0	[2008443..2010020]	0	0	0
314	25	IuC	[370064..372382]	[142901..144550]	[368769..371090]	0	0	[358767..360203]	0	0	[399011..401332]	0	0	0
315	27	IutA	[3414249..3416438]	[77351..79552]	[852207..854408]	0	0	[3269238..3271427]	[83669..85870]	0	[897737..899938]	0	0	0
316	31	MagA	[4170169..4171845]	0	[3691411..3693087]	0	0	[4013291..4014967]	0	0	[3743733..3745409]	0	0	0
317	43	SfaF/FocD	[830613..833225]	0	[4328557..4331193]	0	0	[861086..863698]	0	0	[4424803..4427439]	0	0	0
318	44	SfaG/FocF	[830075..830602]	0	[4328017..4328547]	0	0	[860548..861075]	0	0	[4424263..4424793]	0	0	0
319	47	SitA	[1990895..1991809]	0	[2956104..2957018]	0	0	[1884302..1885216]	0	0	[2877027..2877941]	0	0	0
320	48	SitB	[1042631..1043452]	[135132..135965]	[2957018..2957845]	[72751..73446]	0	[1073108..1073929]	[50275..51102]	0	[2877941..2878768]	[85135..85830]	0	0
321	49	SitC	[1041786..1042634]	0	[2957842..2958699]	0	0	[1072263..1073111]	0	0	[2878765..2879622]	0	0	0
322	52	Uge	[1821259..1822263]	0	[1948861..1949946]	0	0	[1716176..1717180]	0	0	[5042182..5043249]	0	0	0
323	54	WabG	[146700..147827]	0	[90751..91875]	0	0	[143270..144397]	0	0	[101206..102330]	0	0	0
324	55	YbtP,YbtQ	[1965625..1967337]	[109415..113059]	[2121916..2123718]	0	0	[1859028..1860740]	[109011..112655]	0	[2028924..2030726]	0	0	0
325	66	gtrB	[1832765..1833745]	0	[1700855..1701823]	0	0	[281412..282395]	0	0	[3351212..3352141]	0	0	0
326	76	spa47	[5472404..5473786]	0	[3942326..3943666]	0	0	[5293649..5295031]	0	0	[4012395..4013732]	0	0	0
327	80	senB	[4053169..4054251]	0	[2647088..2648149]	[78086..79261]	0	[3920667..3921749]	0	0	[2614049..2615110]	[90469..91644]	0	0
328	83	gspC	[4491261..4492103]	0	[807396..808355]	0	0	[4343245..4344087]	0	0	[803939..804898]	0	0	0
329	84	gspD	[4492113..4493483]	0	[808385..810445]	0	0	[4344115..4346070]	0	0	[804928..806988]	0	0	0
330	85	gspE	[4494083..4495576]	0	[810445..811938]	0	[63578..65131]	[4346067..4347560]	0	0	[806988..808481]	0	[80617..82170]	0
331	86	gspF	[4495578..4496792]	0	[811938..813161]	0	0	[4347562..4348776]	0	0	[808481..809704]	0	0	0
332	87	gspG	[4496813..4497235]	0	[813178..813633]	0	0	[4348797..4349219]	0	0	[809721..810176]	0	0	0
333	90	gspJ	[4498109..4498705]	0	[814565..815170]	0	0	[4350093..4350689]	0	0	[811108..811713]	0	0	0
334	91	gspK	[4498702..4499688]	0	[815167..816144]	0	0	[4350686..4351672]	0	0	[811710..812687]	0	0	0
335	101	shuS	[1032690..1033721]	0	[257774..258802]	0	0	[1063166..1064197]	0	0	[261208..262236]	0	0	0
336	103	shuT	[1031875..1032693]	[94521..95477]	[254145..255059]	0	0	[1062351..1063169]	[49297..50253]	0	[257579..258493]	0	0	0
337	106	shuU	[1030880..1031875]	[93517..94317]	[250617..251609]	0	0	[1061356..1062351]	[48293..49297]	0	[254051..255007]	0	0	0
338	107	shuV	[1030108..1030887]	[95499..96326]	[249850..250620]	0	0	[1060584..1061363]	0	0	[253284..254054]	0	0	0
339	109	tssA	[2227385..2228800]	0	[3995983..3997341]	0	0	[2129923..2131338]	0	0	[4067859..4069217]	0	0	0
340	115	tssG	[3082026..3083111]	0	[3982481..3983530]	0	0	[3008999..3010084]	0	0	[4054378..4055427]	0	0	0
341	116	tssF	[2223593..2225356]	0	[3980676..3982517]	0	0	[2126131..2127894]	0	0	[4052573..4054414]	0	0	0
342	117	tssB	[3111696..3112187]	0	[3978230..3978733]	0	0	[3034399..3034890]	0	0	[4050127..4050630]	0	0	0
343	118	hcp2/tssD2	[3105871..3106362]	0	[3977006..3977524]	0	0	[3028574..3029065]	0	0	[4048906..4049424]	0	0	0
344	119	vgrG/tssI	[3100261..3102960]	0	[2634228..2636633]	0	0	[3023284..3025662]	0	0	[2608305..2610710]	0	0	0
345	123	bfpP	[4502079..4502879]	0	[806093..806902]	0	0	[4354063..4354863]	0	0	[802636..803445]	0	0	0
346	124	bfpT	[3536776..3537564]	0	[130598..131428]	0	0	[3392012..3392800]	0	0	[243871..244599]	0	0	0
347	135	hlyB	[3598015..3599763]	0	[3238549..3240297]	0	0	[3473150..3474898]	[18839..21085]	0	[3179041..3180789]	0	0	0
348	140	fimB	[836770..837399]	0	[4334730..4335332]	0	0	[867240..867869]	0	0	[4430975..4431577]	0	0	0
349	141	fimE	[835696..836304]	0	[4333656..4334252]	[38766..39779]	0	[866166..866774]	0	0	[4429901..4430497]	[55337..56350]	0	0
350	171	chuW	[747735..748874]	0	[252788..254125]	0	0	[715141..716280]	0	0	[256222..257481]	0	0	0
351	176	fepB	[3957958..3958917]	0	[3589159..3590115]	0	0	[3833900..3834859]	0	0	[3564576..3565532]	0	0	0
352	177	fepC	[3962409..3963203]	0	[3593470..3594285]	0	0	[3838465..3839259]	0	0	[3568887..3569702]	0	0	0
353	178	fepD	[3960416..3961423]	0	[3591480..3592484]	0	0	[3836472..3837479]	0	0	[3566897..3567901]	0	0	0
354	179	fepE	[5312412..5313428]	0	[3594282..3595415]	0	0	[5133423..5134439]	0	0	[3569714..3570832]	0	0	0
355	180	fepG	[3961420..3962412]	0	[3592481..3593473]	0	0	[3837476..3838468]	0	0	[3567898..3568890]	0	0	0
356	181	entD	[3971153..3971782]	0	[3603467..3604249]	0	0	[3847210..3847839]	0	0	[3578884..3579627]	0	0	0
357	182	entF	[3964572..3967148]	0	[3595631..3599512]	0	0	[3839324..3843205]	0	0	[3571048..3574929]	0	0	0
358	183	entC	[3956594..3957769]	0	[3587795..3588970]	0	0	[3832536..3833711]	0	0	[3563212..3564387]	0	0	0
359	184	entE	[3954977..3956584]	0	[3586175..3587785]	0	0	[3830919..3832526]	0	0	[3561592..3563202]	0	0	0
360	186	entA	[3953357..3954112]	0	[3584558..3585304]	0	0	[3829299..3830054]	0	0	[3559975..3560721]	0	0	0
361	195	ompA	[3547550..3548644]	0	[3194024..3195088]	0	0	[3422683..3423777]	0	0	[3132923..3133987]	0	0	0
362	196	aslA	[4065097..4066830]	0	[5068160..5069815]	0	0	[3932683..3934416]	0	0	[5029821..5031476]	0	0	0
363	199	papX	[1107963..1108493]	0	[871562..871978]	0	0	[1138325..1138855]	0	0	[921497..921913]	0	0	0
364	200	yagY/ecpB	[4346741..4347409]	0	[3888270..3888938]	0	0	[4188674..4189342]	0	0	[3953012..3953680]	0	0	0
365	201	ykgK/ecpR	[4348130..4348672]	0	[3886961..3887551]	0	0	[4190063..4190605]	0	0	[3951750..3952292]	0	0	0
366	202	yagZ/ecpA	[4347468..4348055]	0	[3887626..3888213]	0	0	[4189401..4189988]	0	0	[3952367..3952954]	0	0	0
367	203	yagX/ecpC	[4344190..4346715]	0	[3888964..3891489]	0	0	[4186123..4188648]	0	0	[3953706..3956231]	0	0	0
368	204	yagW/ecpD	[4342557..4344200]	0	[3891479..3893122]	0	0	[4184490..4186133]	0	0	[3956221..3957864]	0	0	0
369	205	yagV/ecpE	[4341878..4342588]	0	[3893091..3893801]	0	0	[4183811..4184521]	0	0	[3957833..3958543]	0	0	0
370	214	iroD	[2013603..2014838]	[108081..109310]	[3599730..3600932]	0	0	[1929967..1931202]	[112761..113990]	0	[3575147..3576349]	0	0	0
371	259	aatC	[3638931..3640871]	0	[3313209..3315155]	0	0	[3514082..3516022]	0	0	[3224241..3226187]	0	0	0
372	262	sfaY	[847613..848329]	0	[2406305..2407018]	0	0	[878083..878799]	0	0	[2305983..2306696]	0	0	0
373	267	bfpF	[751065..752045]	0	[891699..892679]	0	0	[718471..719451]	0	0	[941724..942704]	0	[8882..10030]	0
374	270	entS	[3959062..3960303]	0	[3590119..3591369]	0	0	[3835118..3836359]	0	0	[3565536..3566786]	0	0	0
375	276	cgsD	[752394..753047]	0	[3124733..3125383]	0	0	[719800..720453]	0	0	[3067086..3067736]	0	0	0
376	281	kpsF	[532186..533172]	0	[833930..834913]	0	0	[512274..513260]	0	0	[837464..838447]	0	0	0
377	284	kpsU	[3594765..3595511]	0	[830260..831000]	0	0	[3469900..3470646]	0	0	[833794..834534]	0	0	0
378	292	kpsT	[1824077..1824817]	0	[819689..820348]	0	0	[1718993..1719733]	0	0	[816230..816898]	0	0	0
379	296	mrkC	[843457..845943]	0	[4080539..4083127]	0	0	[873927..876413]	0	0	[4151764..4154385]	0	0	0
380	297	mrkB	[842744..843445]	0	[4079764..4080504]	0	0	[873214..873915]	0	0	[4151019..4151750]	0	0	0
381	300	ybtS	[1970427..1971731]	0	[2126808..2128112]	0	0	[1863830..1865134]	0	0	[2033816..2035120]	0	0	0
382	301	ybtX	[1969119..1970399]	0	[2125500..2126780]	0	0	[1862522..1863802]	0	0	[2032508..2033788]	0	0	0
383	302	ybtQ	[1967324..1969126]	0	[2123705..2125507]	0	0	[1860727..1862529]	0	0	[2030713..2032515]	0	0	0
384	304	ybtA	[1964284..1965243]	0	[2120790..2121749]	0	0	[1857812..1858771]	0	0	[2027798..2028757]	0	0	0
385	305	irp2	[1957986..1964093]	0	[2114492..2120599]	0	0	[1851514..1857621]	0	0	[2021500..2027607]	0	0	0
386	306	irp1	[1948407..1957898]	0	[2104913..2114404]	0	0	[1841935..1851426]	0	0	[2011921..2021412]	0	0	0
387	307	ybtU	[1947310..1948410]	0	[2103816..2104916]	0	0	[1840838..1841938]	0	0	[2010824..2011924]	0	0	0
388	308	ybtT	[1946510..1947313]	0	[2103016..2103819]	0	0	[1840038..1840841]	0	0	[2010024..2010827]	0	0	0
389	310	fyuA	[1942777..1944798]	[118974..121100]	[2099283..2101304]	0	0	[1836305..1838326]	[96169..98295]	0	[2006291..2008312]	0	0	0
390	352	vipB/tssC	[3110109..3111653]	0	[1061610..1063148]	0	0	[3032812..3034356]	0	0	[4050653..4052137]	0	0	0
391	353	vasE/tssK	[3108756..3110099]	0	[1060255..1061592]	0	0	[3031459..3032802]	0	0	[4057248..4058594]	0	0	0
392	355	ompA	[3106367..3108073]	0	[1057928..1059580]	0	0	[3029070..3030776]	0	0	[187409..188068]	0	0	0
393	357	clpV/tssH	[3102953..3105607]	0	[1054554..1057187]	0	0	[3025655..3028309]	0	0	[4059382..4062114]	0	0	0
394	364	ugd	[1819148..1820314]	0	[1962819..1963985]	0	0	[1714063..1715229]	0	0	[1938232..1939398]	0	0	0
395	367	gndA	[1814534..1815940]	0	[1961164..1962570]	0	0	[1709440..1710846]	0	0	[1936576..1937982]	0	0	0
396	368	wcaJ	[1812967..1814370]	0	[1940079..1941473]	0	0	[1707879..1709276]	0	0	[1920075..1921469]	0	0	0
397	371	KP1_RS17305	[1810011..1810979]	0	[1934354..1935319]	0	0	[5129913..5130980]	0	0	[1914351..1915316]	0	0	0
398	373	KP1_RS29180	[4192958..4193524]	0	[3824761..3825423]	0	0	[4036083..4036649]	0	0	[3886387..3886998]	0	0	0
399	382	galF	[1795330..1796226]	0	[1947595..1948488]	0	0	[1690942..1691838]	0	0	[1927302..1928195]	0	0	0
400	386	rcsA	[2050966..2051589]	0	[2179061..2179684]	0	0	[1951798..1952421]	0	0	[2074600..2075223]	0	0	0
401	387	rcsB	[1639003..1639653]	0	[1752119..1752769]	0	0	[1539717..1540367]	0	0	[1721852..1722502]	0	0	0
402	388	KP1_RS17220	[1830337..1831233]	0	[96547..97530]	0	0	[1724973..1726289]	0	0	[115226..116260]	0	0	0
403	392	KP1_RS17240	[1824833..1826728]	0	[95437..96465]	0	0	[1719749..1721644]	0	0	[104928..105941]	0	0	0
404	397	allR	[4148478..4149296]	0	[3664851..3665666]	0	0	[5014941..5015771]	0	0	[3691298..3692113]	0	0	0
405	398	allB	[4140487..4141848]	[155122..156468]	[3658168..3659529]	0	0	[1888268..1889614]	0	0	[3684615..3685976]	0	0	0
406	399	allC	[4135583..4136818]	[137000..137674]	[3653484..3654719]	0	0	[2629753..2631012]	0	0	[3678730..3679965]	0	0	0
407	400	allD	[4134512..4135561]	0	[3652413..3653462]	0	0	[2304635..2305714]	0	0	[3677659..3678708]	0	0	0
408	401	acrA	[4187334..4188527]	0	[3708910..3710103]	0	0	[4030457..4031650]	0	0	[3761075..3762268]	0	0	0
409	402	acrB	[4188585..4191695]	[194030..197176]	[3710126..3713275]	0	0	[4031673..4034819]	0	0	[3762291..3765440]	0	0	0
410	403	clbA	[1871838..1872572]	0	[2033056..2033790]	0	0	[1765662..1766396]	0	0	[305415..306002]	0	0	0
411	406	clbD	[1885461..1886327]	0	[2046799..2047665]	0	0	[1779317..1780183]	0	0	[1580580..1582724]	0	0	0
412	408	clbF	[1886609..1887739]	0	[2047947..2049077]	0	0	[1780465..1781595]	0	0	[4266421..4267563]	0	0	0
413	409	clbG	[1887736..1889004]	0	[2049074..2050342]	0	0	[1781592..1782860]	0	0	[3017645..3018574]	0	0	0
414	427	tviB	[5309966..5311228]	0	[5081577..5082839]	0	0	[5130977..5132239]	0	0	[5043249..5044511]	0	0	0
415	430	rck	[3721036..3721548]	0	[2808205..2808804]	0	0	[3596868..3597380]	0	0	[2484079..2484678]	0	0	0
416	437	fimZ	[659903..660517]	0	[1494003..1494617]	0	0	[627146..627760]	0	0	[3659603..3660235]	0	0	0
417	449	sodCI	[2504691..2505212]	0	[2469103..2469624]	0	0	[2391296..2391817]	0	0	[2373350..2373871]	0	0	0
418	453	phoQ	[3380168..3381634]	[201232..202707]	[2991577..2993037]	0	0	[3235039..3236505]	0	0	[2928243..2929703]	0	0	0
419	454	phoP	[3379497..3380168]	[184152..184832]	[2990906..2991577]	0	0	[3234368..3235039]	0	0	[2927572..2928243]	0	0	0
420	455	rpoS	[1020309..1021301]	0	[1142864..1143856]	0	0	[1050784..1051776]	0	0	[1177856..1178848]	0	0	0
421	456	fur	[3858008..3858460]	0	[3503548..3503994]	0	0	[3733454..3733906]	0	0	[3480955..3481401]	0	0	0
422	457	ssrB	[2059184..2059891]	[200559..201239]	[2210180..2210836]	0	0	[1960016..1960723]	0	0	[2103990..2104646]	0	0	0
423	458	ssrA	[1636117..1638957]	0	[1749070..1751919]	0	0	[1536834..1539671]	0	0	[1718803..1721652]	0	0	0
424	480	mgtB	[4936090..4938798]	[190930..192360]	[4431278..4433974]	0	0	[4744298..4747006]	0	0	[4539974..4542670]	0	0	0
425	481	mgtC	[2669445..2670125]	0	[249223..249798]	0	0	[2566502..2567182]	0	0	[252657..253232]	0	0	0
426	482	mig-5	[2477686..2478321]	0	[4093307..4093969]	0	0	[2366402..2367037]	0	0	[4164258..4164920]	0	0	0
427	513	exeM	[4500861..4501346]	0	[817321..817857]	0	0	[4352845..4353330]	0	0	[813864..814400]	0	0	0
428	518	exsA	[5390810..5391646]	0	[4928832..4929668]	0	0	[5211834..5212670]	0	0	[4914068..4914904]	0	0	0
429	539	vasH	[1290580..1291917]	0	[979674..981452]	0	0	[1258207..1259544]	0	0	[1030402..1032180]	0	0	0
430	573	flhF	[311494..313017]	0	[295168..296664]	0	0	[296373..297896]	0	0	[330537..332033]	0	0	0
431	575	fliA	[662867..664708]	0	[2203750..2204265]	0	0	[630109..631950]	0	0	[2097560..2098279]	0	0	0
432	576	cheY	[4295673..4296362]	0	[2235952..2236341]	0	0	[4138608..4139297]	0	0	[2131138..2131527]	0	0	0
433	582	AHML_RS07540	[2154043..2154855]	[5374..6540]	[2945080..2945892]	[15667..16833]	0	[2054890..2055702]	[129085..130251]	0	[2861146..2861958]	0	0	0
434	588	flrB	[5211324..5212718]	0	[1747077..1748903]	0	0	[5032529..5033923]	0	0	[1716810..1718636]	0	0	0
435	589	flrA	[1055272..1057344]	0	[1156511..1158625]	0	0	[1085749..1087821]	0	0	[1445888..1447900]	0	0	0
436	605	flmH	[3430760..3431494]	0	[3076526..3077260]	0	0	[3285750..3286484]	0	0	[3016898..3017632]	0	0	0
437	614	lafK	[5210006..5211337]	0	[3947369..3948355]	0	0	[5031211..5032542]	0	0	[4017433..4018413]	0	0	0
438	662	caf1R	[2893195..2894130]	0	[3872476..3873333]	[43982..44398]	0	[2762642..2763583]	0	0	[3937119..3937976]	0	0	0

## Sheet: P. aeruginosa
N	REF	Gene	P. aeruginosa 16/222 chromosome	P. aeruginosa 7/157 chromosome	P. aeruginosa 91/195 chromosome	Description
1	1	pilA	0	0	[5206514..5206966]	type 4 fimbrial precursor PilA [Type IV pili (VF0082) - Adherence (VFC0001)] [Pseudomonas aeruginosa PAO1]
2	2	wzy	0	0	[2101348..2102664]	B-band O-antigen polymerase [LPS (VF0085) - Immune modulation (VFC0258)] [Pseudomonas aeruginosa PAO1]
3	3	wbpB	0	0	[2096782..2097732]	UDP-N-acetyl-2-amino-2-deoxy-D-glucuronate oxidase [LPS (VF0085) - Immune modulation (VFC0258)] [Pseudomonas aeruginosa PAO1]
4	4	wbpD	0	0	[2099687..2100262]	UDP-2-acetamido-3-amino-2, 3-dideoxy-D-glucuronate N-acetyltransferase [LPS (VF0085) - Immune modulation (VFC0258)] [Pseudomonas aeruginosa PAO1]
5	5	wzx	0	0	[2102661..2103896]	O-antigen translocase [LPS (VF0085) - Immune modulation (VFC0258)] [Pseudomonas aeruginosa PAO1]
6	6	wbpG	0	0	[2105394..2106524]	LPS biosynthesis protein WbpG [LPS (VF0085) - Immune modulation (VFC0258)] [Pseudomonas aeruginosa PAO1]
7	7	PA3143	0	0	[4963765..4964607]	hypothetical protein [LPS (VF0085) - Immune modulation (VFC0258)] [Pseudomonas aeruginosa PAO1]
8	8	exoU	[5003236..5005299]	[4976335..4978398]	0	type III secretion system effector ExoU, phospholipase A2 activity [TTSS secreted effectors (VF0853) - Effector delivery system (VFC0086)] [Pseudomonas aeruginosa UCBPP-PA14]
9	9	pvdY	0	0	[3109946..3110413]	hypothetical protein [Pyoverdine (VF0094) - Nutritional/Metabolic factor (VFC0272)] [Pseudomonas aeruginosa PAO1]
10	10	frpA,frpC	[3311872..3313086]	[3280053..3281267]	0	iron-regulated protein FrpA [RTX protein (VF0897) - Adherence (VFC0001)] [Neisseria meningitidis MC58]
11	12	tagD-5	0	0	[118446..119606]	Type VI secretion system PAAR tip protein [T6SS-1 (VF0429) - Effector delivery system (VFC0086)] [Burkholderia pseudomallei K96243]
12	13	fliD	[4882530..4883966]	[4855629..4857065]	0	flagellar capping protein FliD [Flagella (VF0430) - Motility (VFC0204)] [Burkholderia pseudomallei K96243]
13	63	exoT	0	0	[57039..58412]	type III secretion system effector ExoT, ADP ribosyltransferase activity and GTPase-activating protein activity [TTSS secreted effectors (VF0853) - Effector delivery system (VFC0086)] [Pseudomonas aeruginosa PAO1]
14	217	wbpA	0	[1594685..1596079]	[2095398..2096708]	UDP-N-acetyl-d-glucosamine 6-dehydrogenase [LPS (VF0085) - Immune modulation (VFC0258)] [Pseudomonas aeruginosa PAO1]
15	228	wbpM	[2060078..2062075]	[2056681..2058678]	0	nucleotide sugar epimerase/dehydratase WbpM [LPS (VF0085) - Immune modulation (VFC0258)] [Pseudomonas aeruginosa PAO1]
16	269	pvdJ	0	0	[3172266..3178835]	pyoverdine biosynthesis protein PvdJ [Pyoverdine (VF0094) - Nutritional/Metabolic factor (VFC0272)] [Pseudomonas aeruginosa PAO1]
17	1	Aer	[4349420..4350985]	[4322524..4324089]	[4292315..4293880]	Siderophore, acquisition of Fe2 + / 3 + in the host system [UPEC, APEC, Shigella]
18	2	AfaB	[1011691..1012437]	[984671..985417]	[1003378..1004124]	Afa operon chaperone protein AfaB [UPEC]
19	3	AfaC	[4994898..4997417]	[4967997..4970516]	[4955811..4958330]	Afa operon usher protein AfaC [UPEC]
20	4	AllS	[5106325..5107221]	[5162124..5163020]	[5112245..5113141]	HTH-type transcriptional activator
21	5	CmlA	[956045..957253]	[929025..930233]	[942933..944141]	chloramphenicol efflux MFS transporter
22	8	EntB	[801320..801943]	[801316..801939]	[852313..852936]	Virulence associated siderophore
23	9	FlmA	[2053474..2054508]	[2050077..2051111]	[2113794..2115791]	Virulence associated plasmid protein
24	10	IbeC	[5677088..5678890]	[5729007..5730809]	[6108760..6110562]	Cell invasion into the host tissues, invasin of brain endothelial cells [NMEC, SEPEC, APEC]
25	11	Iha	[3798616..3800577]	[3780656..3782617]	[3851097..3853058]	Iron-regulated-gene-homologue adhesion, bifunctional enterobactin receptor/adhesin protein [UPEC]
26	12	IroN	[5046242..5048470]	[5102042..5104270]	[5012638..5014866]	Siderophore receptor, use of Fe ions obtained from the body host [UPEC, NMEC, SEPEC APEC]
27	13	Irp	[773815..775458]	[773811..775454]	[793215..794858]	Yersiniabactin synthesis [NMEC]
28	14	IuC	[5504220..5506520]	[5556140..5558440]	[5935879..5938179]	Siderophore, acquisition of Fe2 + / 3 + in the host system [UPEC, APEC, Shigella]
29	15	IutA	[6100378..6102501]	[6148792..6150915]	[5494783..5497011]	Iron acquisition virulence factor
30	16	Kfu	[6115796..6117358]	[6164210..6165772]	[5510305..5511867]	Iron transport and phosphotransferase protein
31	17	MagA	[7069592..7071295]	[7118883..7120586]	[7049904..7051661]	Iron transporter
32	18	NeuA	[2249342..2250106]	[2245946..2246710]	[2302009..2302773]	The protection factor against phagocytosis and the spreading factor, N-acylneuraminate cytidylyltransferase [NMEC, SEPEC]
33	19	SfaA/FocA	[3562637..3563119]	[3544681..3545163]	[3616590..3617072]	Adhesion to intestinal epithelial cells, kidney, lower urinary tract cells; facilitate the penetration of bacteria into the tissues [UPEC, NMEC]
34	20	SfaE/FocC	[3557140..3557820]	[3539184..3539864]	[4958431..4959144]	Adhesion to intestinal epithelial cells, kidney, lower urinary tract cells; facilitate the penetration of bacteria into the tissues [UPEC, NMEC]
35	22	SitA	[3112156..3113109]	[3080337..3081290]	[3152878..3153831]	Transportation of Fe, Mn [UPEC, APEC]
36	23	SitB	[1153380..1154207]	[1126360..1127187]	[1185659..1186486]	Transportation of Fe, Mn [UPEC, APEC]
37	24	SitC	[7053010..7053798]	[7102301..7103089]	[7022287..7023075]	Transportation of Fe, Mn [UPEC, APEC]
38	25	Uge	[4545747..4546760]	[4518847..4519860]	[6637675..6638733]	UDP-glucuronate 4-epimerase
39	26	WabG	[6486552..6487673]	[6534966..6536087]	[6456059..6457180]	Glucuronic acid transferase
40	27	YbtP,YbtQ	[6471617..6473428]	[6520031..6521842]	[6441124..6442935]	ABC-type multidrug transporter
41	29	pilB	[5689149..5690849]	[5741071..5742771]	[5207198..5208898]	type 4 fimbrial biogenesis protein PilB [Type IV pili (VF0082) - Adherence (VFC0001)] [Pseudomonas aeruginosa PAO1]
42	30	xcpA/pilD	[5692077..5692949]	[5743999..5744871]	[5210126..5210998]	type 4 prepilin peptidase PilD [Type IV pili (VF0082) - Adherence (VFC0001)] [Pseudomonas aeruginosa PAO1]
43	31	toxA	[4826187..4828103]	[4799285..4801201]	[4790605..4792521]	exotoxin A precursor [ExoA (VF0086) - Exotoxin (VFC0235)] [Pseudomonas aeruginosa PAO1]
44	32	algB	[7032663..7034012]	[7081955..7083304]	[7002153..7003502]	two-component response regulator AlgB [Alginate (VF0091) - Biofilm (VFC0271)] [Pseudomonas aeruginosa PAO1]
45	33	algP/algR3	[6773476..6774525]	[6822769..6823818]	[6743833..6744891]	alginate regulatory protein AlgP [Alginate (VF0091) - Biofilm (VFC0271)] [Pseudomonas aeruginosa PAO1]
46	34	algQ	[6775342..6775824]	[6824635..6825117]	[6745708..6746190]	Alginate regulatory protein AlgQ [Alginate (VF0091) - Biofilm (VFC0271)] [Pseudomonas aeruginosa PAO1]
47	35	algR	[6780969..6781715]	[6830262..6831008]	[6751335..6752081]	alginate biosynthesis regulatory protein AlgR [Alginate (VF0091) - Biofilm (VFC0271)] [Pseudomonas aeruginosa PAO1]
48	36	algZ	[6781720..6782796]	[6831013..6832089]	[6752086..6753162]	sigma factor AlgU [Alginate (VF0091) - Biofilm (VFC0271)] [Pseudomonas aeruginosa PAO1]
49	37	algU	[5263813..5264394]	[5320367..5320948]	[5747056..5747637]	alginate biosynthesis protein AlgZ/FimS [Alginate (VF0091) - Biofilm (VFC0271)] [Pseudomonas aeruginosa PAO1]
50	38	algD	[1623865..1625175]	[1619236..1620546]	[1669803..1671113]	GDP-mannose 6-dehydrogenase AlgD [Alginate (VF0091) - Biofilm (VFC0271)] [Pseudomonas aeruginosa PAO1]
51	39	alg8	[1622242..1623723]	[1617613..1619094]	[1668178..1669659]	alginate-c5-mannuronan-epimerase AlgG [Alginate (VF0091) - Biofilm (VFC0271)] [Pseudomonas aeruginosa PAO1]
52	40	alg44	[1620990..1622159]	[1616361..1617530]	[1666926..1668095]	alginate biosynthesis protein Alg8 [Alginate (VF0091) - Biofilm (VFC0271)] [Pseudomonas aeruginosa PAO1]
53	41	algK	[1619549..1620976]	[1614920..1616347]	[1665485..1666912]	alginate biosynthesis protein Alg44 [Alginate (VF0091) - Biofilm (VFC0271)] [Pseudomonas aeruginosa PAO1]
54	42	algE	[1618080..1619552]	[1613451..1614923]	[1664016..1665488]	alginate biosynthetic protein AlgK precursor [Alginate (VF0091) - Biofilm (VFC0271)] [Pseudomonas aeruginosa PAO1]
55	43	algG	[1616428..1618059]	[1611799..1613430]	[1662364..1663995]	outer membrane protein AlgE [Alginate (VF0091) - Biofilm (VFC0271)] [Pseudomonas aeruginosa PAO1]
56	44	algX	[1614991..1616415]	[1610362..1611786]	[1660927..1662351]	alginate biosynthesis protein AlgX [Alginate (VF0091) - Biofilm (VFC0271)] [Pseudomonas aeruginosa PAO1]
57	45	algL	[1613884..1614987]	[1609255..1610358]	[1659820..1660923]	poly(beta-d-mannuronate) lyase precursor AlgL [Alginate (VF0091) - Biofilm (VFC0271)] [Pseudomonas aeruginosa PAO1]
58	46	algI	[1612080..1613642]	[1607451..1609013]	[1658016..1659578]	alginate o-acetyltransferase AlgI [Alginate (VF0091) - Biofilm (VFC0271)] [Pseudomonas aeruginosa PAO1]
59	47	algJ	[1610890..1612065]	[1606261..1607436]	[1656826..1658001]	alginate o-acetyltransferase AlgJ [Alginate (VF0091) - Biofilm (VFC0271)] [Pseudomonas aeruginosa PAO1]
60	48	algF	[1610167..1610817]	[1605538..1606188]	[1656103..1656753]	alginate o-acetyltransferase AlgF [Alginate (VF0091) - Biofilm (VFC0271)] [Pseudomonas aeruginosa PAO1]
61	49	algA	[1608525..1609970]	[1603896..1605341]	[1654461..1655906]	phosphomannose isomerase / guanosine 5'-diphospho-D-mannose pyrophosphorylase [Alginate (VF0091) - Biofilm (VFC0271)] [Pseudomonas aeruginosa PAO1]
62	50	mucA	[5263197..5263781]	[5319751..5320335]	[5746440..5747024]	alkaline metalloproteinase precursor [Alginate (VF0091) - Biofilm (VFC0271)] [Pseudomonas aeruginosa PAO1]
63	51	mucB	[5262238..5263188]	[5318792..5319742]	[5745481..5746431]	anti-sigma factor MucA, inhibitor of alg gene expression [Alginate (VF0091) - Biofilm (VFC0271)] [Pseudomonas aeruginosa PAO1]
64	52	mucC	[5261786..5262241]	[5318340..5318795]	[5745029..5745484]	negative regulator for alginate biosynthesis MucB [Alginate (VF0091) - Biofilm (VFC0271)] [Pseudomonas aeruginosa PAO1]
65	53	wzz	[2048913..2049923]	[2819413..2820321]	[2093545..2094591]	O-antigen chain length regulator [LPS (VF0085) - Immune modulation (VFC0258)] [Pseudomonas aeruginosa PAO1]
66	55	waaP	[6485749..6486555]	[6534163..6534969]	[6455256..6456062]	UDP-glucose:(heptosyl) LPS alpha 1,3-glucosyltransferase WaaG [LPS (VF0085) - Immune modulation (VFC0258)] [Pseudomonas aeruginosa PAO1]
67	56	waaA	[6461705..6462982]	[6510119..6511396]	[6431212..6432489]	lipopolysaccharide core biosynthesis protein WaaP [LPS (VF0085) - Immune modulation (VFC0258)] [Pseudomonas aeruginosa PAO1]
68	57	waaC	[6487670..6488737]	[6536084..6537151]	[6457177..6458244]	3-deoxy-D-manno-octulosonic-acid (KDO) transferase [LPS (VF0085) - Immune modulation (VFC0258)] [Pseudomonas aeruginosa PAO1]
69	58	waaF	[6488734..6489771]	[6537148..6538185]	[6458241..6459278]	heptosyltransferase I [LPS (VF0085) - Immune modulation (VFC0258)] [Pseudomonas aeruginosa PAO1]
70	59	aprA	[4696481..4697920]	[4669579..4671018]	[4676039..4677478]	alkaline metalloproteinase precursor [Alkaline protease (VF0090) - Exoenzyme (VFC0251)] [Pseudomonas aeruginosa PAO1]
71	60	lasA	[3899423..3900679]	[3881462..3882718]	[3914803..3916059]	LasA protease precursor [LasA (VF0088) - Effector delivery system (VFC0086)] [Pseudomonas aeruginosa PAO1]
72	61	lasB	[1433703..1435199]	[1406681..1408177]	[1463448..1464944]	elastase LasB [LasB (VF0087) - Effector delivery system (VFC0086)] [Pseudomonas aeruginosa PAO1]
73	62	exoS	[66276..67649]	[66276..67649]	[1329397..1330758]	type III secretion system effector ExoS, ADP ribosyltransferase activity and GTPase-activating protein activity [TTSS secreted effectors (VF0853) - Effector delivery system (VFC0086)] [Pseudomonas aeruginosa PAO1]
74	64	exoY	[3499030..3500262]	[3481074..3482306]	[3548152..3549288]	type III secretion system effector ExoY, adenylate cyclase [TTSS secreted effectors (VF0853) - Effector delivery system (VFC0086)] [Pseudomonas aeruginosa PAO1]
75	65	lasR	[4491447..4492091]	[4464548..4465192]	[4433472..4434191]	transcriptional regulator LasR [Quorum sensing (VF0093) - Biofilm (VFC0271)] [Pseudomonas aeruginosa PAO1]
76	66	rhlR	[1697348..1698073]	[1692719..1693444]	[1743286..1744011]	transcriptional regulator RhlR [Quorum sensing (VF0093) - Biofilm (VFC0271)] [Pseudomonas aeruginosa PAO1]
77	67	rhlI	[1698254..1698859]	[1693625..1694230]	[1744191..1744796]	autoinducer synthesis protein RhlL [Quorum sensing (VF0093) - Biofilm (VFC0271)] [Pseudomonas aeruginosa PAO1]
78	68	lasI	[4490478..4491083]	[4463579..4464184]	[4432503..4433108]	autoinducer synthesis protein LasI [Quorum sensing (VF0093) - Biofilm (VFC0271)] [Pseudomonas aeruginosa PAO1]
79	69	rhlB	[1695943..1697223]	[1691314..1692594]	[1741881..1743161]	rhamnosyltransferase chain B [Rhamnolipid (VF0089) - Immune modulation (VFC0258)] [Pseudomonas aeruginosa PAO1]
80	70	rhlA	[1694990..1695877]	[1690361..1691248]	[1740928..1741815]	rhamnosyltransferase chain A [Rhamnolipid (VF0089) - Immune modulation (VFC0258)] [Pseudomonas aeruginosa PAO1]
81	71	pvdA	[3161937..3163268]	[3130118..3131449]	[3203732..3205063]	L-ornithine N5-oxygenase PvdA [Pyoverdine (VF0094) - Nutritional/Metabolic factor (VFC0272)] [Pseudomonas aeruginosa PAO1]
82	72	pvdE	[3147207..3148859]	[3115388..3117040]	[3188907..3190556]	pyoverdine biosynthesis protein PvdE [Pyoverdine (VF0094) - Nutritional/Metabolic factor (VFC0272)] [Pseudomonas aeruginosa PAO1]
83	73	pvdD	[3128502..3143486]	[3096683..3111667]	[3178847..3186193]	pyoverdine synthetase D [Pyoverdine (VF0094) - Nutritional/Metabolic factor (VFC0272)] [Pseudomonas aeruginosa PAO1]
84	74	pvdS	[3080656..3081219]	[3050657..3051220]	[3110430..3110993]	extracytoplasmic-function sigma-70 factor [Pyoverdine (VF0094) - Nutritional/Metabolic factor (VFC0272)] [Pseudomonas aeruginosa PAO1]
85	75	fpvA	[848419..850827]	[848415..850823]	[3186357..3188759]	ferripyoverdine receptor FpvA [Pyoverdine (VF0094) - Nutritional/Metabolic factor (VFC0272)] [Pseudomonas aeruginosa PAO1]
86	76	fptA	[791082..793244]	[791078..793240]	[810482..812644]	Fe(III)-pyochelin receptor precursor [Pyochelin (VF0095) - Nutritional/Metabolic factor (VFC0272)] [Pseudomonas aeruginosa PAO1]
87	77	pchF	[781085..786514]	[781081..786510]	[800485..805914]	pyochelin synthetase PchF [Pyochelin (VF0095) - Nutritional/Metabolic factor (VFC0272)] [Pseudomonas aeruginosa PAO1]
88	78	pchE	[776772..781088]	[776768..781084]	[796172..800488]	dihydroaeruginoic acid synthetase PchE [Pyochelin (VF0095) - Nutritional/Metabolic factor (VFC0272)] [Pseudomonas aeruginosa PAO1]
89	79	pchR	[775688..776578]	[775684..776574]	[795088..795978]	transcriptional regulator PchR [Pyochelin (VF0095) - Nutritional/Metabolic factor (VFC0272)] [Pseudomonas aeruginosa PAO1]
90	81	pchC	[773063..773818]	[773059..773814]	[792463..793218]	pyochelin biosynthetic protein PchC [Pyochelin (VF0095) - Nutritional/Metabolic factor (VFC0272)] [Pseudomonas aeruginosa PAO1]
91	82	pchB	[772758..773063]	[772754..773059]	[792158..792463]	salicylate biosynthesis protein PchB [Pyochelin (VF0095) - Nutritional/Metabolic factor (VFC0272)] [Pseudomonas aeruginosa PAO1]
92	83	pchA	[771331..772761]	[771327..772757]	[790731..792161]	salicylate biosynthesis isochorismate synthase PchA [Pyochelin (VF0095) - Nutritional/Metabolic factor (VFC0272)] [Pseudomonas aeruginosa PAO1]
93	84	phzM	[804884..805888]	[804880..805884]	[855889..856893]	phenazine-specific methyltransferase PhzM (adenosylmethionine dependent methyltransferase) [Pyocyanin (VF0100) - Nutritional/Metabolic factor (VFC0272)] [Pseudomonas aeruginosa PAO1]
94	85	phzS	[796374..797582]	[796370..797578]	[815774..816982]	flavin dependent hydroxylase PhzS [Pyocyanin (VF0100) - Nutritional/Metabolic factor (VFC0272)] [Pseudomonas aeruginosa PAO1]
95	86	xcpZ	[2110285..2110809]	[2106888..2107412]	[2163991..2164515]	general secretion pathway protein M [Xcp secretion system (VF0084) - Effector delivery system (VFC0086)] [Pseudomonas aeruginosa PAO1]
96	87	xcpY	[2109135..2110283]	[2105738..2106886]	[2162841..2163989]	general secretion pathway protein L [Xcp secretion system (VF0084) - Effector delivery system (VFC0086)] [Pseudomonas aeruginosa PAO1]
97	88	xcpX	[2108137..2109138]	[2104740..2105741]	[2161843..2162844]	general secretion pathway protein K [Xcp secretion system (VF0084) - Effector delivery system (VFC0086)] [Pseudomonas aeruginosa PAO1]
98	89	xcpW	[2107427..2108140]	[2104030..2104743]	[2161142..2161846]	general secretion pathway protein J [Xcp secretion system (VF0084) - Effector delivery system (VFC0086)] [Pseudomonas aeruginosa PAO1]
99	90	xcpV	[2107041..2107430]	[2103644..2104033]	[2160756..2161145]	general secretion pathway protein I [Xcp secretion system (VF0084) - Effector delivery system (VFC0086)] [Pseudomonas aeruginosa PAO1]
100	91	xcpU	[2106526..2107044]	[2103129..2103647]	[2160241..2160759]	general secretion pathway protein H [Xcp secretion system (VF0084) - Effector delivery system (VFC0086)] [Pseudomonas aeruginosa PAO1]
101	92	xcpT	[2106073..2106519]	[2102676..2103122]	[2159806..2160234]	general secretion pathway protein G [Xcp secretion system (VF0084) - Effector delivery system (VFC0086)] [Pseudomonas aeruginosa PAO1]
102	93	xcpS	[2104851..2106068]	[2101454..2102671]	[2158566..2159783]	general secretion pathway protein F [Xcp secretion system (VF0084) - Effector delivery system (VFC0086)] [Pseudomonas aeruginosa PAO1]
103	94	xcpR	[2103343..2104851]	[2099946..2101454]	[2157058..2158566]	general secretion pathway protein E [Xcp secretion system (VF0084) - Effector delivery system (VFC0086)] [Pseudomonas aeruginosa PAO1]
104	95	xcpP	[2102416..2103072]	[2099019..2099675]	[2156131..2156838]	secretion protein XcpP [Xcp secretion system (VF0084) - Effector delivery system (VFC0086)] [Pseudomonas aeruginosa PAO1]
105	96	xcpQ	[2100438..2102411]	[2097041..2099014]	[2154150..2156126]	general secretion pathway protein D [Xcp secretion system (VF0084) - Effector delivery system (VFC0086)] [Pseudomonas aeruginosa PAO1]
106	97	pscU	[4152199..4153248]	[4125301..4126350]	[4150773..4151822]	type III secretion system protein PscU [TTSS (VF0083) - Effector delivery system (VFC0086)] [Pseudomonas aeruginosa PAO1]
107	98	pscT	[4151414..4152202]	[4124516..4125304]	[4149988..4150776]	type III secretion system protein PscT [TTSS (VF0083) - Effector delivery system (VFC0086)] [Pseudomonas aeruginosa PAO1]
108	99	pscS	[4151151..4151417]	[4124253..4124519]	[4149725..4149991]	type III secretion system protein PscS [TTSS (VF0083) - Effector delivery system (VFC0086)] [Pseudomonas aeruginosa PAO1]
109	100	pscR	[4150495..4151148]	[4123597..4124250]	[4149069..4149722]	type III secretion system protein PscR [TTSS (VF0083) - Effector delivery system (VFC0086)] [Pseudomonas aeruginosa PAO1]
110	101	pscQ	[4149569..4150498]	[4122672..4123571]	[4148143..4149072]	type III secretion system protein PscQ [TTSS (VF0083) - Effector delivery system (VFC0086)] [Pseudomonas aeruginosa PAO1]
111	102	pscP	[4149174..4149572]	[4122277..4122675]	[4147733..4148146]	type III secretion system protein PscP [TTSS (VF0083) - Effector delivery system (VFC0086)] [Pseudomonas aeruginosa PAO1]
112	103	pscO	[4148002..4148478]	[4121105..4121581]	[4146567..4147043]	type III secretion system protein PscO [TTSS (VF0083) - Effector delivery system (VFC0086)] [Pseudomonas aeruginosa PAO1]
113	104	pscN	[4146683..4148005]	[4119819..4121108]	[4145248..4146570]	type III secretion system ATPase PscN [TTSS (VF0083) - Effector delivery system (VFC0086)] [Pseudomonas aeruginosa PAO1]
114	105	popN	[4145626..4146492]	[4118729..4119595]	[4144191..4145057]	type III secretion system outer membrane protein PopN [TTSS (VF0083) - Effector delivery system (VFC0086)] [Pseudomonas aeruginosa PAO1]
115	106	pcr1	[4145364..4145645]	[4118467..4118748]	[4143932..4144210]	type III secretion system protein Pcr1 [TTSS (VF0083) - Effector delivery system (VFC0086)] [Pseudomonas aeruginosa PAO1]
116	107	pcr2	[4145006..4145377]	[4118109..4118480]	[4143574..4143945]	type III secretion system protein Pcr2 [TTSS (VF0083) - Effector delivery system (VFC0086)] [Pseudomonas aeruginosa PAO1]
117	108	pcr3	[4144644..4145009]	[4117747..4118112]	[4143212..4143577]	type III secretion system protein Pcr3 [TTSS (VF0083) - Effector delivery system (VFC0086)] [Pseudomonas aeruginosa PAO1]
118	109	pcr4	[4144310..4144639]	[4117413..4117742]	[4142878..4143207]	type III secretion system protein Pcr4 [TTSS (VF0083) - Effector delivery system (VFC0086)] [Pseudomonas aeruginosa PAO1]
119	110	pcrD	[4142193..4144313]	[4115296..4117416]	[4140761..4142881]	type III secretion system protein PcrD [TTSS (VF0083) - Effector delivery system (VFC0086)] [Pseudomonas aeruginosa PAO1]
120	111	pcrR	[4141762..4142196]	[4114865..4115299]	[4140330..4140764]	type III secretion system regulatory protein PcrR [TTSS (VF0083) - Effector delivery system (VFC0086)] [Pseudomonas aeruginosa PAO1]
121	112	pcrG	[4141438..4141734]	[4114541..4114837]	[4140006..4140302]	type III secretion system cytoplasmic regulator PcrG [TTSS (VF0083) - Effector delivery system (VFC0086)] [Pseudomonas aeruginosa PAO1]
122	113	pcrV	[4140544..4141428]	[4113647..4114531]	[4139112..4139996]	type III secretion system hydrophilic translocator, needle tip protein PcrV [TTSS (VF0083) - Effector delivery system (VFC0086)] [Pseudomonas aeruginosa PAO1]
123	114	pcrH	[4140029..4140535]	[4113132..4113638]	[4138597..4139103]	type III secretion system regulatory protein PcrH [TTSS (VF0083) - Effector delivery system (VFC0086)] [Pseudomonas aeruginosa PAO1]
124	115	popB	[4138876..4140048]	[4111980..4113044]	[4137444..4138616]	type III secretion system hydrophobic translocator, pore protein PopB [TTSS (VF0083) - Effector delivery system (VFC0086)] [Pseudomonas aeruginosa PAO1]
125	116	popD	[4137977..4138864]	[4111081..4111968]	[4136545..4137432]	type III secretion system hydrophobic translocator, pore protein PopD [TTSS (VF0083) - Effector delivery system (VFC0086)] [Pseudomonas aeruginosa PAO1]
126	117	exsC	[4137413..4137850]	[4110517..4110954]	[4135982..4136419]	type III secretion system regulatory protein ExsC [TTSS (VF0083) - Effector delivery system (VFC0086)] [Pseudomonas aeruginosa PAO1]
127	118	exsE	[4137159..4137404]	[4110263..4110508]	[4135728..4135973]	type III secretion system regulatory protein ExsE [TTSS (VF0083) - Effector delivery system (VFC0086)] [Pseudomonas aeruginosa PAO1]
128	119	exsB	[4136737..4137150]	[4109841..4110254]	[4135306..4135719]	type III secretion system pilotin ExsB [TTSS (VF0083) - Effector delivery system (VFC0086)] [Pseudomonas aeruginosa PAO1]
129	120	exsA	[4135603..4136439]	[4108707..4109543]	[4134172..4135008]	type III secretion system regulatory protein ExsA [TTSS (VF0083) - Effector delivery system (VFC0086)] [Pseudomonas aeruginosa PAO1]
130	121	exsD	[4134675..4135505]	[4107779..4108609]	[4133244..4134074]	type III secretion system regulatory protein ExsD [TTSS (VF0083) - Effector delivery system (VFC0086)] [Pseudomonas aeruginosa PAO1]
131	122	pscB	[4134219..4134641]	[4107323..4107745]	[4132788..4133210]	type III secretion system protein PscB [TTSS (VF0083) - Effector delivery system (VFC0086)] [Pseudomonas aeruginosa PAO1]
132	123	pscC	[4132417..4134219]	[4105522..4106613]	[4130986..4132788]	type III secretion system secretin PscC [TTSS (VF0083) - Effector delivery system (VFC0086)] [Pseudomonas aeruginosa PAO1]
133	124	pscD	[4131117..4132415]	[4104222..4105520]	[4129686..4130984]	type III secretion system basal body protein PscD [TTSS (VF0083) - Effector delivery system (VFC0086)] [Pseudomonas aeruginosa PAO1]
134	125	pscE	[4130951..4131154]	[4104056..4104259]	[4129520..4129723]	type III secretion system cochaperone PscE for PscG [TTSS (VF0083) - Effector delivery system (VFC0086)] [Pseudomonas aeruginosa PAO1]
135	126	pscF	[4130691..4130948]	[4103796..4104053]	[4129260..4129517]	type III secretion system needle filament protein PscF [TTSS (VF0083) - Effector delivery system (VFC0086)] [Pseudomonas aeruginosa PAO1]
136	127	pscG	[4130341..4130688]	[4103446..4103793]	[4128910..4129257]	type III secretion system chaperone PscG for PscF [TTSS (VF0083) - Effector delivery system (VFC0086)] [Pseudomonas aeruginosa PAO1]
137	128	pscH	[4129913..4130344]	[4103018..4103449]	[4128482..4128913]	type III secretion system protein PscH [TTSS (VF0083) - Effector delivery system (VFC0086)] [Pseudomonas aeruginosa PAO1]
138	129	pscI	[4129575..4129913]	[4102680..4103018]	[4128144..4128482]	type III secretion system inner rod protein PscI [TTSS (VF0083) - Effector delivery system (VFC0086)] [Pseudomonas aeruginosa PAO1]
139	130	pscJ	[4128832..4129566]	[4101937..4102671]	[4127401..4128135]	type III secretion system inner MS ring protein [TTSS (VF0083) - Effector delivery system (VFC0086)] [Pseudomonas aeruginosa PAO1]
140	131	pscK	[4128203..4128823]	[4101308..4101928]	[4126772..4127392]	type III secretion system protein PscK [TTSS (VF0083) - Effector delivery system (VFC0086)] [Pseudomonas aeruginosa PAO1]
141	132	pscL	[4127580..4128224]	[4100685..4101329]	[4126149..4126793]	type III secretion systemt protein PscL [TTSS (VF0083) - Effector delivery system (VFC0086)] [Pseudomonas aeruginosa PAO1]
142	133	pilV	[5942031..5942588]	[5990445..5991002]	[5333666..5334223]	type IV pilus biogenesis protein PilV [Type IV pili (VF0082) - Adherence (VFC0001)] [Pseudomonas aeruginosa PAO1]
143	134	pilW	[5942585..5943409]	[5990999..5991823]	[5334220..5335044]	type IV fimbrial biogenesis protein PilW [Type IV pili (VF0082) - Adherence (VFC0001)] [Pseudomonas aeruginosa PAO1]
144	135	pilX	[5943406..5943993]	[5991820..5992407]	[5335041..5335628]	type 4 fimbrial biogenesis protein PilX [Type IV pili (VF0082) - Adherence (VFC0001)] [Pseudomonas aeruginosa PAO1]
145	136	pilY1	[5944005..5947490]	[5992419..5995904]	[5335640..5339131]	type 4 fimbrial biogenesis protein PilY1 [Type IV pili (VF0082) - Adherence (VFC0001)] [Pseudomonas aeruginosa PAO1]
146	137	pilY2	[5947492..5947839]	[5995906..5996253]	[5339133..5339480]	type 4 fimbrial biogenesis protein PilY2 [Type IV pili (VF0082) - Adherence (VFC0001)] [Pseudomonas aeruginosa PAO1]
147	138	pilE	[5947836..5948261]	[5996250..5996675]	[5339477..5339902]	type 4 fimbrial biogenesis protein PilE [Type IV pili (VF0082) - Adherence (VFC0001)] [Pseudomonas aeruginosa PAO1]
148	139	pilS	[5936700..5938292]	[5883244..5884836]	[5328335..5329927]	two-component sensor PilS [Type IV pili (VF0082) - Adherence (VFC0001)] [Pseudomonas aeruginosa PAO1]
149	140	pilR	[5938307..5939644]	[5884851..5886185]	[5329942..5331279]	two-component response regulator PilR [Type IV pili (VF0082) - Adherence (VFC0001)] [Pseudomonas aeruginosa PAO1]
150	141	fimT	[5940919..5941428]	[5989333..5989842]	[5332554..5333063]	type 4 fimbrial biogenesis protein FimT [Type IV pili (VF0082) - Adherence (VFC0001)] [Pseudomonas aeruginosa PAO1]
151	142	fimU	[5941534..5942040]	[5989948..5990454]	[5333169..5333675]	type 4 fimbrial biogenesis protein FimU [Type IV pili (VF0082) - Adherence (VFC0001)] [Pseudomonas aeruginosa PAO1]
152	143	pilF	[1338900..1339658]	[1311878..1312636]	[1368600..1369358]	type 4 fimbrial biogenesis protein PilF [Type IV pili (VF0082) - Adherence (VFC0001)] [Pseudomonas aeruginosa PAO1]
153	144	pilQ	[6533600..6535744]	[6582014..6584158]	[6503108..6505252]	type 4 fimbrial biogenesis protein PilQ [Type IV pili (VF0082) - Adherence (VFC0001)] [Pseudomonas aeruginosa PAO1]
154	145	pilP	[6535798..6536322]	[6584212..6584736]	[6505306..6505830]	type IV pilus biogenesis protein PilP [Type IV pili (VF0082) - Adherence (VFC0001)] [Pseudomonas aeruginosa PAO1]
155	146	pilO	[6536319..6536942]	[6584733..6585356]	[6505827..6506450]	type IV pilus inner membrane platform protein PilO [Type IV pili (VF0082) - Adherence (VFC0001)] [Pseudomonas aeruginosa PAO1]
156	147	pilN	[6536939..6537535]	[6585353..6585949]	[6506447..6507043]	type IV pilus inner membrane platform protein PilN [Type IV pili (VF0082) - Adherence (VFC0001)] [Pseudomonas aeruginosa PAO1]
157	148	pilM	[6537535..6538599]	[6585949..6587013]	[6507043..6508107]	type IV pilus inner membrane platform protein PilM [Type IV pili (VF0082) - Adherence (VFC0001)] [Pseudomonas aeruginosa PAO1]
158	149	pilT	[443123..444157]	[443120..444154]	[461248..462282]	twitching motility protein PilT [Type IV pili (VF0082) - Adherence (VFC0001)] [Pseudomonas aeruginosa PAO1]
159	150	pilU	[444335..445483]	[444332..445480]	[462460..463608]	twitching motility protein PilU [Type IV pili (VF0082) - Adherence (VFC0001)] [Pseudomonas aeruginosa PAO1]
160	151	pilG	[456193..456600]	[456190..456597]	[474317..474724]	twitching motility protein PilG [Type IV pili (VF0082) - Adherence (VFC0001)] [Pseudomonas aeruginosa PAO1]
161	152	pilH	[456647..457012]	[456644..457009]	[474771..475136]	twitching motility protein PilH [Type IV pili (VF0082) - Adherence (VFC0001)] [Pseudomonas aeruginosa PAO1]
162	153	pilI	[457063..457599]	[457060..457596]	[475187..475723]	twitching motility protein PilI [Type IV pili (VF0082) - Adherence (VFC0001)] [Pseudomonas aeruginosa PAO1]
163	154	pilJ	[457684..459732]	[457681..459729]	[475808..477856]	twitching motility protein PilJ [Type IV pili (VF0082) - Adherence (VFC0001)] [Pseudomonas aeruginosa PAO1]
164	155	pilK	[459793..460668]	[459790..460665]	[477917..478792]	methyltransferase PilK [Type IV pili (VF0082) - Adherence (VFC0001)] [Pseudomonas aeruginosa PAO1]
165	156	fimV	[2088551..2091325]	[2085154..2087928]	[2142275..2145034]	a polar peptidoglycan-binding protein involved in type IV pilus assembly [Type IV pili (VF0082) - Adherence (VFC0001)] [Pseudomonas aeruginosa PAO1]
166	157	chpA	[460680..468110]	[460677..468107]	[478804..486222]	still frameshift probable component of chemotactic signal transduction system [Type IV pili (VF0082) - Adherence (VFC0001)] [Pseudomonas aeruginosa PAO1]
167	158	chpB	[468103..469134]	[468100..469131]	[486215..487246]	probable methylesterase [Type IV pili (VF0082) - Adherence (VFC0001)] [Pseudomonas aeruginosa PAO1]
168	159	chpC	[469131..469637]	[469128..469634]	[487243..487749]	probable chemotaxis protein [Type IV pili (VF0082) - Adherence (VFC0001)] [Pseudomonas aeruginosa PAO1]
169	160	chpD	[469645..470439]	[469642..470436]	[487757..488551]	probable transcriptional regulator [Type IV pili (VF0082) - Adherence (VFC0001)] [Pseudomonas aeruginosa PAO1]
170	161	chpE	[470515..471126]	[470512..471123]	[488627..489238]	probable chemotaxis protein [Type IV pili (VF0082) - Adherence (VFC0001)] [Pseudomonas aeruginosa PAO1]
171	162	flgC	[4907055..4907495]	[4880154..4880594]	[4867981..4868421]	flagellar basal-body rod protein FlgC [Flagella (VF0273) - Motility (VFC0204)] [Pseudomonas aeruginosa PAO1]
172	163	flgD	[4906329..4907042]	[4879428..4880141]	[4867255..4867968]	flagellar basal-body rod modification protein FlgD [Flagella (VF0273) - Motility (VFC0204)] [Pseudomonas aeruginosa PAO1]
173	164	flgE	[4904913..4906301]	[4878012..4879400]	[4865839..4867227]	flagellar hook protein FlgE [Flagella (VF0273) - Motility (VFC0204)] [Pseudomonas aeruginosa PAO1]
174	165	flgF	[4903946..4904695]	[4877045..4877794]	[4864872..4865621]	flagellar basal-body rod protein FlgF [Flagella (VF0273) - Motility (VFC0204)] [Pseudomonas aeruginosa PAO1]
175	166	flgG	[4903114..4903899]	[4876213..4876998]	[4864040..4864825]	flagellar basal-body rod protein FlgG [Flagella (VF0273) - Motility (VFC0204)] [Pseudomonas aeruginosa PAO1]
176	167	flgH	[4902373..4903068]	[4875472..4876167]	[4863299..4863994]	flagellar L-ring protein precursor FlgH [Flagella (VF0273) - Motility (VFC0204)] [Pseudomonas aeruginosa PAO1]
177	168	flgI	[4901252..4902361]	[4874351..4875460]	[4862178..4863287]	flagellar P-ring protein precursor FlgI [Flagella (VF0273) - Motility (VFC0204)] [Pseudomonas aeruginosa PAO1]
178	169	flgJ	[4900039..4901241]	[4873138..4874340]	[4860965..4862167]	flagellar rod assembly protein/muramidase FlgJ [Flagella (VF0273) - Motility (VFC0204)] [Pseudomonas aeruginosa PAO1]
179	170	flgK	[4897972..4900020]	[4871071..4873119]	[4858895..4860946]	flagellar hook-associated protein 1 FlgK [Flagella (VF0273) - Motility (VFC0204)] [Pseudomonas aeruginosa PAO1]
180	171	flgL	[4896632..4897933]	[4869731..4871032]	[4857550..4858869]	flagellar hook-associated protein 3 FlgL [Flagella (VF0273) - Motility (VFC0204)] [Pseudomonas aeruginosa PAO1]
181	172	fliC	[4884510..4885673]	[4857609..4858772]	[4848583..4850049]	B-type flagellin [Flagella (VF0273) - Motility (VFC0204)] [Pseudomonas aeruginosa PAO1]
182	173	fliD	[4882530..4883966]	[4855629..4857065]	[4846623..4848047]	flagellar capping protein FliD [Flagella (VF0273) - Motility (VFC0204)] [Pseudomonas aeruginosa PAO1]
183	174	fleQ	[4879620..4881092]	[4852719..4854191]	[4844048..4845520]	transcriptional regulator FleQ [Flagella (VF0273) - Motility (VFC0204)] [Pseudomonas aeruginosa PAO1]
184	175	fleR	[4876879..4878294]	[4849978..4851393]	[4841301..4842722]	two-component response regulator [Flagella (VF0273) - Motility (VFC0204)] [Pseudomonas aeruginosa PAO1]
185	176	fliE	[4876303..4876632]	[4849402..4849731]	[4840725..4841054]	flagellar hook-basal body complex protein FliE [Flagella (VF0273) - Motility (VFC0204)] [Pseudomonas aeruginosa PAO1]
186	177	fliF	[4875201..4876280]	[4847583..4849379]	[4838906..4840702]	flagellar M-ring protein FliF [Flagella (VF0273) - Motility (VFC0204)] [Pseudomonas aeruginosa PAO1]
187	178	fliG	[4873463..4874479]	[4846561..4847577]	[4837884..4838900]	flagellar motor switch protein G [Flagella (VF0273) - Motility (VFC0204)] [Pseudomonas aeruginosa PAO1]
188	179	fliH	[4872655..4873461]	[4845753..4846559]	[4837076..4837882]	flagellar assembly protein H [Flagella (VF0273) - Motility (VFC0204)] [Pseudomonas aeruginosa PAO1]
189	180	fliI	[4871310..4872665]	[4844408..4845763]	[4835731..4837086]	flagellum-specific ATP synthase FliI [Flagella (VF0273) - Motility (VFC0204)] [Pseudomonas aeruginosa PAO1]
190	181	fliJ	[4870853..4871296]	[4843951..4844394]	[4835274..4835717]	flagellar protein FliJ [Flagella (VF0273) - Motility (VFC0204)] [Pseudomonas aeruginosa PAO1]
191	182	fliM	[4476814..4477785]	[4449915..4450886]	[4418839..4419810]	flagellar motor switch protein FliM [Flagella (VF0273) - Motility (VFC0204)] [Pseudomonas aeruginosa PAO1]
192	183	fliN	[4476313..4476786]	[4449414..4449887]	[4418338..4418811]	flagellar motor switch protein FliN [Flagella (VF0273) - Motility (VFC0204)] [Pseudomonas aeruginosa PAO1]
193	184	fliO	[4475859..4476311]	[4448960..4449412]	[4417884..4418336]	flagellar protein FliO [Flagella (VF0273) - Motility (VFC0204)] [Pseudomonas aeruginosa PAO1]
194	185	fliP	[4475095..4475862]	[4448196..4448963]	[4417120..4417887]	flagellar biosynthetic protein FliP [Flagella (VF0273) - Motility (VFC0204)] [Pseudomonas aeruginosa PAO1]
195	186	fliQ	[4474781..4475050]	[4447882..4448151]	[4416803..4417072]	flagellar biosynthetic protein FliQ [Flagella (VF0273) - Motility (VFC0204)] [Pseudomonas aeruginosa PAO1]
196	187	fliR	[4474005..4474781]	[4447106..4447882]	[4416027..4416803]	flagellar biosynthetic protein FliR [Flagella (VF0273) - Motility (VFC0204)] [Pseudomonas aeruginosa PAO1]
197	188	flhB	[4472866..4474002]	[4445967..4447103]	[4414888..4416024]	flagellar biosynthetic protein FlhB [Flagella (VF0273) - Motility (VFC0204)] [Pseudomonas aeruginosa PAO1]
198	189	flhA	[4467875..4469998]	[4440976..4443099]	[4409918..4412041]	flagellar biosynthesis protein FlhA [Flagella (VF0273) - Motility (VFC0204)] [Pseudomonas aeruginosa PAO1]
199	190	flhF	[4466502..4467791]	[4439603..4440892]	[4408545..4409834]	flagellar biosynthesis protein FlhF [Flagella (VF0273) - Motility (VFC0204)] [Pseudomonas aeruginosa PAO1]
200	191	fleN	[4465521..4466363]	[4438622..4439464]	[4407564..4408406]	flagellar synthesis regulator FleN [Flagella (VF0273) - Motility (VFC0204)] [Pseudomonas aeruginosa PAO1]
201	192	pchI	[789266..790990]	[789262..790986]	[808666..810390]	ABC transporter ATP-binding protein [Pyochelin (VF0095) - Nutritional/Metabolic factor (VFC0272)] [Pseudomonas aeruginosa PAO1]
202	193	pchH	[787557..789269]	[787553..789265]	[806957..808669]	ABC transporter ATP-binding protein [Pyochelin (VF0095) - Nutritional/Metabolic factor (VFC0272)] [Pseudomonas aeruginosa PAO1]
203	194	pchG	[786511..787560]	[786507..787556]	[805911..806960]	pyochelin biosynthetic protein PchG [Pyochelin (VF0095) - Nutritional/Metabolic factor (VFC0272)] [Pseudomonas aeruginosa PAO1]
204	195	tagR	[90153..91865]	[90153..91865]	[81632..83344]	type IV secretion associated protein TagR, positively regulates PpkA [HSI-I (VF0334) - Effector delivery system (VFC0086)] [Pseudomonas aeruginosa PAO1]
205	196	tagS	[91858..93057]	[91858..93057]	[83337..84536]	type IV secretion associated protein TagS, forming a stable inner membrane complex with TagT [HSI-I (VF0334) - Effector delivery system (VFC0086)] [Pseudomonas aeruginosa PAO1]
206	197	tagT	[93057..93776]	[93057..93776]	[84536..85255]	type six secretion associated protein TagT, ATP-binding component of ABC transporter [HSI-I (VF0334) - Effector delivery system (VFC0086)] [Pseudomonas aeruginosa PAO1]
207	198	ppkA	[93773..96871]	[93773..96871]	[85252..88362]	serine/threonine protein kinase PpkA [HSI-I (VF0334) - Effector delivery system (VFC0086)] [Pseudomonas aeruginosa PAO1]
208	199	pppA	[96879..97607]	[96879..97607]	[88370..89098]	Pseudomonas protein phosphatase PppA [HSI-I (VF0334) - Effector delivery system (VFC0086)] [Pseudomonas aeruginosa PAO1]
209	200	tagF/pppB	[97617..98297]	[97617..98297]	[89108..89788]	Pseudomonas protein phosphatase PppB [HSI-I (VF0334) - Effector delivery system (VFC0086)] [Pseudomonas aeruginosa PAO1]
210	201	icmF1/tssM1	[98294..101833]	[98294..101833]	[89785..93315]	type VI secretion system protein IcmF1 [HSI-I (VF0334) - Effector delivery system (VFC0086)] [Pseudomonas aeruginosa PAO1]
211	202	dotU1	[101830..103179]	[101830..103179]	[93312..94661]	type VI secretion system protein DotU [HSI-I (VF0334) - Effector delivery system (VFC0086)] [Pseudomonas aeruginosa PAO1]
212	203	hsiJ1	[103186..104520]	[103186..104520]	[94668..96002]	type VI secretion system hcp secretion island protein HsiJ1 [HSI-I (VF0334) - Effector delivery system (VFC0086)] [Pseudomonas aeruginosa PAO1]
213	204	lip1	[104536..105000]	[104536..105000]	[96018..96482]	lipoprotein [HSI-I (VF0334) - Effector delivery system (VFC0086)] [Pseudomonas aeruginosa PAO1]
214	205	fha1	[105045..106586]	[105045..106586]	[96527..98038]	type VI secretion system forkhead-associated protein Fha1 [HSI-I (VF0334) - Effector delivery system (VFC0086)] [Pseudomonas aeruginosa PAO1]
215	206	hsiA1	[106954..107988]	[106954..107988]	[98406..99440]	type VI secretion system hcp secretion island protein HsiA1 [HSI-I (VF0334) - Effector delivery system (VFC0086)] [Pseudomonas aeruginosa PAO1]
216	207	hsiB1/vipA/tssB	[108077..108595]	[108077..108595]	[99529..100047]	type VI secretion system tubule-forming protein VipA [HSI-I (VF0334) - Effector delivery system (VFC0086)] [Pseudomonas aeruginosa PAO1]
217	208	hsiC1/vipB/tssC	[108608..110104]	[108608..110104]	[100060..101556]	type VI secretion system tubule-forming protein VipB [HSI-I (VF0334) - Effector delivery system (VFC0086)] [Pseudomonas aeruginosa PAO1]
218	209	hcp1	[110180..110668]	[110180..110668]	[101632..102120]	type VI secretion system substrate Hcp1 [HSI-I (VF0334) - Effector delivery system (VFC0086)] [Pseudomonas aeruginosa PAO1]
219	210	hsiE1	[110896..111681]	[110896..111681]	[102348..103133]	type VI secretion system hcp secretion island protein HsiE1, interacting with HsiB1 to form a novel subcomplex of the T6SS [HSI-I (VF0334) - Effector delivery system (VFC0086)] [Pseudomonas aeruginosa PAO1]
220	211	hsiF1/tssE	[111683..112192]	[111683..112192]	[103135..103644]	type VI secretion system hcp secretion island protein HsiF1, a gp25-like protein, but not exhibit lysozyme activity [HSI-I (VF0334) - Effector delivery system (VFC0086)] [Pseudomonas aeruginosa PAO1]
221	212	hsiG1/tssF	[112189..114048]	[112189..114048]	[103641..105500]	type VI secretion system hcp secretion island protein HsiG1 [HSI-I (VF0334) - Effector delivery system (VFC0086)] [Pseudomonas aeruginosa PAO1]
222	213	hsiH1/tssG	[114012..115058]	[114012..115058]	[105464..106510]	type VI secretion system hcp secretion island protein HsiH1 [HSI-I (VF0334) - Effector delivery system (VFC0086)] [Pseudomonas aeruginosa PAO1]
223	214	clpV1	[115051..117759]	[115051..117759]	[106503..109211]	type VI secretion system AAA+ family ATPase [HSI-I (VF0334) - Effector delivery system (VFC0086)] [Pseudomonas aeruginosa PAO1]
224	215	vgrG1a	[117797..119737]	[117797..119737]	[109249..111189]	type VI secretion system substrate VgrG1 [HSI-I (VF0334) - Effector delivery system (VFC0086)] [Pseudomonas aeruginosa PAO1]
225	216	pilZ	[2267799..2268155]	[2264403..2264759]	[2320435..2320791]	type 4 fimbrial biogenesis protein PilZ [Type IV pili (VF0082) - Adherence (VFC0001)] [Pseudomonas aeruginosa PAO1]
226	218	PA3157	[6755240..6757228]	[6804533..6806521]	[2097801..2099690]	acetyltransferase [LPS (VF0085) - Immune modulation (VFC0258)] [Pseudomonas aeruginosa PAO1]
227	219	wbpE	[1606990..1608138]	[1602361..1603509]	[2100265..2101344]	UDP-2-acetamido-2-deoxy-3-oxo-D-glucuronate aminotransferase [LPS (VF0085) - Immune modulation (VFC0258)] [Pseudomonas aeruginosa PAO1]
228	220	hisH2	[6647444..6648082]	[6696736..6697374]	[6617843..6618481]	imidazole glycerol phosphate synthase subunit HisH [LPS (VF0085) - Immune modulation (VFC0258)] [Pseudomonas aeruginosa PAO1]
229	221	hisF2	[6645613..6646383]	[6694905..6695675]	[2104501..2105256]	imidazole glycerol phosphate synthase subunit HisF [LPS (VF0085) - Immune modulation (VFC0258)] [Pseudomonas aeruginosa PAO1]
230	222	wbpH	[6995279..6996424]	[7044572..7045717]	[2106524..2107660]	glycosyltransferase WbpH [LPS (VF0085) - Immune modulation (VFC0258)] [Pseudomonas aeruginosa PAO1]
231	223	wbpI	[2055648..2056778]	[2052251..2053381]	[2107657..2108721]	UDP-2,3-diacetamido-2,3-dideoxy-D-glucuronate 2-epimeras [LPS (VF0085) - Immune modulation (VFC0258)] [Pseudomonas aeruginosa PAO1]
232	224	wbpJ	[2056796..2057998]	[2053399..2054601]	[2108764..2110005]	glycosyl transferase WbpJ [LPS (VF0085) - Immune modulation (VFC0258)] [Pseudomonas aeruginosa PAO1]
233	225	wbpK	[2057995..2058939]	[2054598..2055542]	[2110002..2110964]	NAD-dependent epimerase/dehydratase [LPS (VF0085) - Immune modulation (VFC0258)] [Pseudomonas aeruginosa PAO1]
234	226	wbpL	[2059040..2060065]	[2055643..2056668]	[2111025..2112044]	glycosyltransferase WbpL [LPS (VF0085) - Immune modulation (VFC0258)] [Pseudomonas aeruginosa PAO1]
235	227	PA3142	[5005436..5005789]	[4978535..4978888]	[2112738..2113043]	hypothetical protein [LPS (VF0085) - Immune modulation (VFC0258)] [Pseudomonas aeruginosa PAO1]
236	229	flgB	[4907501..4907908]	[4880600..4881007]	[4868427..4868834]	flagellar basal body rod protein FlgB [Flagella (VF0273) - Motility (VFC0204)] [Pseudomonas aeruginosa PAO1]
237	230	fleI/flaG	[4884044..4884430]	[4857143..4857529]	[4848133..4848504]	flagellar protein FlaG [Flagella (VF0273) - Motility (VFC0204)] [Pseudomonas aeruginosa PAO1]
238	231	fliS	[4881693..4882073]	[4854792..4855172]	[4846121..4846501]	flagellar protein FliS [Flagella (VF0273) - Motility (VFC0204)] [Pseudomonas aeruginosa PAO1]
239	232	fleP/fliT	[4881374..4881667]	[4854473..4854766]	[4845802..4846098]	flagellar protein FliT [Flagella (VF0273) - Motility (VFC0204)] [Pseudomonas aeruginosa PAO1]
240	233	fleS	[4878299..4879507]	[4851398..4852606]	[4842727..4843935]	two-component sensor [Flagella (VF0273) - Motility (VFC0204)] [Pseudomonas aeruginosa PAO1]
241	234	fliK	[4478558..4479841]	[4451659..4452942]	[4420583..4421866]	flagellar hook-length control protein FliK [Flagella (VF0273) - Motility (VFC0204)] [Pseudomonas aeruginosa PAO1]
242	235	fliL	[4477793..4478314]	[4450894..4451415]	[4419818..4420339]	flagellar basal body protein FliL [Flagella (VF0273) - Motility (VFC0204)] [Pseudomonas aeruginosa PAO1]
243	236	fliA	[4464781..4465500]	[4437882..4438601]	[4406824..4407543]	flagellar biosynthesis sigma factor FliA [Flagella (VF0273) - Motility (VFC0204)] [Pseudomonas aeruginosa PAO1]
244	237	flgA	[1828648..1829346]	[1824018..1824716]	[1873769..1874467]	flagellar basal body P-ring biosynthesis protein FlgA [Flagella (VF0273) - Motility (VFC0204)] [Pseudomonas aeruginosa PAO1]
245	238	flgM	[1828180..1828503]	[1823550..1823873]	[1873301..1873624]	negative regulator of flagellin synthesis [Flagella (VF0273) - Motility (VFC0204)] [Pseudomonas aeruginosa PAO1]
246	239	flgN	[1827655..1828125]	[1823025..1823495]	[1872776..1873246]	flagella synthesis protein FlgN [Flagella (VF0273) - Motility (VFC0204)] [Pseudomonas aeruginosa PAO1]
247	240	motB	[6415855..6416883]	[6464270..6465298]	[6385348..6386391]	flagellar motor protein [Flagella (VF0273) - Motility (VFC0204)] [Pseudomonas aeruginosa PAO1]
248	241	motA	[6416903..6417754]	[6465318..6466169]	[6386411..6387262]	flagellar motor protein [Flagella (VF0273) - Motility (VFC0204)] [Pseudomonas aeruginosa PAO1]
249	242	motC	[4459046..4459786]	[4432147..4432887]	[4401089..4401829]	flagellar motor protein [Flagella (VF0273) - Motility (VFC0204)] [Pseudomonas aeruginosa PAO1]
250	243	motD	[4458143..4459033]	[4431244..4432134]	[4400186..4401076]	flagellar motor protein [Flagella (VF0273) - Motility (VFC0204)] [Pseudomonas aeruginosa PAO1]
251	244	motY	[1641043..1642008]	[1636414..1637379]	[1686978..1687943]	probable outer membrane protein precursor [Flagella (VF0273) - Motility (VFC0204)] [Pseudomonas aeruginosa PAO1]
252	245	algC	[6850380..6852992]	[6899673..6902285]	[6819984..6822590]	phosphomannomutase AlgC [Alginate (VF0091) - Biofilm (VFC0271)] [Pseudomonas aeruginosa PAO1]
253	246	mucD	[5260322..5261746]	[5316876..5318300]	[5743565..5744989]	serine protease MucD precursor [Alginate (VF0091) - Biofilm (VFC0271)] [Pseudomonas aeruginosa PAO1]
254	247	algW	[5599098..5600267]	[5651017..5652186]	[6030757..6031926]	AlgW protein [Alginate (VF0091) - Biofilm (VFC0271)] [Pseudomonas aeruginosa PAO1]
255	248	mucE	[1066162..1066431]	[1039142..1039411]	[1098458..1098727]	small envelope protein MucE [Alginate (VF0091) - Biofilm (VFC0271)] [Pseudomonas aeruginosa PAO1]
256	249	mucP	[1515292..1516644]	[1488269..1489621]	[1545062..1546414]	metalloprotease protease [Alginate (VF0091) - Biofilm (VFC0271)] [Pseudomonas aeruginosa PAO1]
257	250	rhlC	[4845616..4846593]	[4818714..4819691]	[4810032..4811009]	rhamnosyltransferase 2 [Rhamnolipid (VF0089) - Immune modulation (VFC0258)] [Pseudomonas aeruginosa PAO1]
258	251	phzA1	[803699..804187]	[803695..804183]	[854704..855192]	phenazine biosynthesis protein PhzA [Pyocyanin (VF0100) - Nutritional/Metabolic factor (VFC0272)] [Pseudomonas aeruginosa PAO1]
259	252	phzB1	[803181..803669]	[803177..803665]	[854186..854674]	phenazine biosynthesis protein PhzB [Pyocyanin (VF0100) - Nutritional/Metabolic factor (VFC0272)] [Pseudomonas aeruginosa PAO1]
260	253	phzC1	[801940..803157]	[801936..803153]	[852933..854150]	phenazine biosynthesis protein PhzC [Pyocyanin (VF0100) - Nutritional/Metabolic factor (VFC0272)] [Pseudomonas aeruginosa PAO1]
261	255	phzE1	[799440..801323]	[799436..801319]	[850433..852316]	phenazine biosynthesis protein PhzE [Pyocyanin (VF0100) - Nutritional/Metabolic factor (VFC0272)] [Pseudomonas aeruginosa PAO1]
262	256	phzF1	[798590..799426]	[798586..799422]	[849583..850419]	phenazine biosynthesis protein PhzF, isomerase [Pyocyanin (VF0100) - Nutritional/Metabolic factor (VFC0272)] [Pseudomonas aeruginosa PAO1]
263	257	phzG1	[797920..798567]	[797916..798563]	[848913..849560]	phenazine biosynthesis protein PhzG, pyridoxamine 5'-phosphate oxidase [Pyocyanin (VF0100) - Nutritional/Metabolic factor (VFC0272)] [Pseudomonas aeruginosa PAO1]
264	258	phzA2	[3863442..3863930]	[3845481..3845969]	[3878095..3878583]	phenazine biosynthesis protein PhzA [Pyocyanin (VF0100) - Nutritional/Metabolic factor (VFC0272)] [Pseudomonas aeruginosa PAO1]
265	259	phzB2	[3862918..3863406]	[3844957..3845445]	[3877571..3878059]	phenazine biosynthesis protein PhzB [Pyocyanin (VF0100) - Nutritional/Metabolic factor (VFC0272)] [Pseudomonas aeruginosa PAO1]
266	261	phzH	[73793..75625]	[73793..75625]	[64555..66387]	phenazine-modifying enzyme [Pyocyanin (VF0100) - Nutritional/Metabolic factor (VFC0272)] [Pseudomonas aeruginosa PAO1]
267	262	pldA	[1682033..1685332]	[1677404..1680703]	[1727974..1731273]	phospholipase D [HSI-2 T6SS secreted effectors (VF0915) - Effector delivery system (VFC0086)] [Pseudomonas aeruginosa PAO1]
268	263	pvdQ	[3163391..3165679]	[3131572..3133860]	[3205186..3207474]	3-oxo-C12-homoserine lactone acylase PvdQ [Pyoverdine (VF0094) - Nutritional/Metabolic factor (VFC0272)] [Pseudomonas aeruginosa PAO1]
269	264	pvdP	[3153794..3155440]	[3121975..3123621]	[3195581..3197215]	tyrosinase required for pyoverdine maturation [Pyoverdine (VF0094) - Nutritional/Metabolic factor (VFC0272)] [Pseudomonas aeruginosa PAO1]
270	265	pvdM	[3152234..3153580]	[3120415..3121761]	[3194019..3195365]	dipeptidase precursor [Pyoverdine (VF0094) - Nutritional/Metabolic factor (VFC0272)] [Pseudomonas aeruginosa PAO1]
271	266	pvdN	[3150928..3152211]	[3119109..3120392]	[3192713..3193996]	pyoverdine biosynthesis protein PvdN [Pyoverdine (VF0094) - Nutritional/Metabolic factor (VFC0272)] [Pseudomonas aeruginosa PAO1]
272	267	pvdO	[3150045..3150899]	[3118226..3119080]	[3191830..3192684]	pyoverdine biosynthesis protein PvdO [Pyoverdine (VF0094) - Nutritional/Metabolic factor (VFC0272)] [Pseudomonas aeruginosa PAO1]
273	268	pvdF	[3149102..3149977]	[3117283..3118158]	[3190934..3191761]	pyoverdine synthetase F [Pyoverdine (VF0094) - Nutritional/Metabolic factor (VFC0272)] [Pseudomonas aeruginosa PAO1]
274	270	pvdI	[3116091..3128501]	[3084272..3096682]	[3156813..3172262]	peptide synthase [Pyoverdine (VF0094) - Nutritional/Metabolic factor (VFC0272)] [Pseudomonas aeruginosa PAO1]
275	271	pvdH	[3107018..3108427]	[3075199..3076608]	[3147738..3149147]	diaminobutyrate-2-oxoglutarate aminotransferase PvdH [Pyoverdine (VF0094) - Nutritional/Metabolic factor (VFC0272)] [Pseudomonas aeruginosa PAO1]
276	272	pvdL	[3082701..3095729]	[3056175..3063911]	[3112474..3125502]	peptide synthase PvdL [Pyoverdine (VF0094) - Nutritional/Metabolic factor (VFC0272)] [Pseudomonas aeruginosa PAO1]
277	273	pvdG	[3081863..3082627]	[3051864..3052628]	[3111637..3112401]	pyoverdine biosynthesis protein PvdG [Pyoverdine (VF0094) - Nutritional/Metabolic factor (VFC0272)] [Pseudomonas aeruginosa PAO1]
278	274	tagQ	[89177..90091]	[89177..90091]	[80656..81570]	type VI secretiona ssociated protein TagQ, outer membrane lipoprotein [HSI-I (VF0334) - Effector delivery system (VFC0086)] [Pseudomonas aeruginosa PAO1]
279	275	vgrG1b	[123112..125337]	[123112..125337]	[113581..115806]	type VI secretion system substrate VgrG1b [HSI-I (VF0334) - Effector delivery system (VFC0086)] [Pseudomonas aeruginosa PAO1]
280	276	PA1511	[299637..302135]	[299637..302135]	[4348280..4350808]	hypothetical protein [HSI-2 (VF0943) - Effector delivery system (VFC0086)] [Pseudomonas aeruginosa PAO1]
281	277	hcpA	[302315..302833]	[302315..302833]	[321728..322246]	secreted protein Hcp [HSI-2 (VF0943) - Effector delivery system (VFC0086)] [Pseudomonas aeruginosa PAO1]
282	278	PA1656	[4188534..4190090]	[4161636..4163192]	[4187109..4188665]	hypothetical protein [HSI-2 (VF0943) - Effector delivery system (VFC0086)] [Pseudomonas aeruginosa PAO1]
283	279	PA1657	[4187992..4188498]	[4161094..4161600]	[4186567..4187073]	hypothetical protein [HSI-2 (VF0943) - Effector delivery system (VFC0086)] [Pseudomonas aeruginosa PAO1]
284	280	PA1658	[4186489..4187964]	[4159591..4161066]	[4185063..4186538]	hypothetical protein [HSI-2 (VF0943) - Effector delivery system (VFC0086)] [Pseudomonas aeruginosa PAO1]
285	281	PA1659	[4186069..4186476]	[4159171..4159578]	[4184643..4185050]	hypothetical protein [HSI-2 (VF0943) - Effector delivery system (VFC0086)] [Pseudomonas aeruginosa PAO1]
286	282	PA1660	[4183944..4185731]	[4157046..4158833]	[4182518..4184305]	hypothetical protein [HSI-2 (VF0943) - Effector delivery system (VFC0086)] [Pseudomonas aeruginosa PAO1]
287	283	PA1661	[4182973..4183980]	[4156075..4157082]	[4181547..4182554]	hypothetical protein [HSI-2 (VF0943) - Effector delivery system (VFC0086)] [Pseudomonas aeruginosa PAO1]
288	284	PA1662	[4180333..4182960]	[4153435..4156062]	[4178907..4181534]	ClpA/B-type protease [HSI-2 (VF0943) - Effector delivery system (VFC0086)] [Pseudomonas aeruginosa PAO1]
289	285	PA1663	[4178811..4180322]	[4151913..4153424]	[4177385..4178896]	transcriptional regulator [HSI-2 (VF0943) - Effector delivery system (VFC0086)] [Pseudomonas aeruginosa PAO1]
290	286	PA1664	[4178582..4178722]	[4151684..4151824]	[4177156..4177296]	hypothetical protein [HSI-2 (VF0943) - Effector delivery system (VFC0086)] [Pseudomonas aeruginosa PAO1]
291	287	PA1665	[4177371..4178564]	[4150473..4151666]	[4175945..4177138]	hypothetical protein [HSI-2 (VF0943) - Effector delivery system (VFC0086)] [Pseudomonas aeruginosa PAO1]
292	288	PA1666	[4176859..4177365]	[4149961..4150467]	[4175433..4175939]	hypothetical protein [HSI-2 (VF0943) - Effector delivery system (VFC0086)] [Pseudomonas aeruginosa PAO1]
293	289	PA1667	[4175531..4176862]	[4148633..4149964]	[4174105..4175436]	hypothetical protein [HSI-2 (VF0943) - Effector delivery system (VFC0086)] [Pseudomonas aeruginosa PAO1]
294	290	PA1668	[4174659..4175528]	[4147761..4148630]	[4173233..4174102]	hypothetical protein [HSI-2 (VF0943) - Effector delivery system (VFC0086)] [Pseudomonas aeruginosa PAO1]
295	291	PA1669	[4171116..4174643]	[4144218..4147745]	[4169690..4173217]	hypothetical protein [HSI-2 (VF0943) - Effector delivery system (VFC0086)] [Pseudomonas aeruginosa PAO1]
296	292	stp1	[4170388..4171116]	[4143490..4144218]	[4168962..4169690]	serine/threonine phosphoprotein phosphatase Stp1 [HSI-2 (VF0943) - Effector delivery system (VFC0086)] [Pseudomonas aeruginosa PAO1]
297	293	stk1	[4169402..4170391]	[4142504..4143493]	[4167976..4168965]	serine-threonine kinase Stk1 [HSI-2 (VF0943) - Effector delivery system (VFC0086)] [Pseudomonas aeruginosa PAO1]
298	294	tse1	[3930554..3931018]	[3912591..3913055]	[3944422..3944886]	type VI secretion system effector Tse1, peptidoglycanhydrolase [HSI-I T6SS secreted effectors (VF1194) - Effector delivery system (VFC0086)] [Pseudomonas aeruginosa PAO1]
299	295	PA2359	[3195982..3197067]	[3164163..3165248]	[3237863..3238948]	transcriptional regulator [HSI-3 (VF0944) - Effector delivery system (VFC0086)] [Pseudomonas aeruginosa PAO1]
300	296	PA2360	[3194772..3195872]	[3162953..3164053]	[3236653..3237753]	hypothetical protein [HSI-3 (VF0944) - Effector delivery system (VFC0086)] [Pseudomonas aeruginosa PAO1]
301	297	PA2361	[3190960..3194775]	[3159141..3162956]	[3232841..3236656]	hypothetical protein [HSI-3 (VF0944) - Effector delivery system (VFC0086)] [Pseudomonas aeruginosa PAO1]
302	298	PA2362	[3190205..3190963]	[3158386..3159144]	[3232086..3232844]	hypothetical protein [HSI-3 (VF0944) - Effector delivery system (VFC0086)] [Pseudomonas aeruginosa PAO1]
303	299	PA2363	[3188856..3190187]	[3157037..3158368]	[3230737..3232068]	hypothetical protein [HSI-3 (VF0944) - Effector delivery system (VFC0086)] [Pseudomonas aeruginosa PAO1]
304	300	PA2364	[3188320..3188796]	[3156501..3156977]	[3230201..3230677]	hypothetical protein [HSI-3 (VF0944) - Effector delivery system (VFC0086)] [Pseudomonas aeruginosa PAO1]
305	301	PA2365	[3187567..3188112]	[3155748..3156293]	[3229447..3229992]	hypothetical protein [HSI-3 (VF0944) - Effector delivery system (VFC0086)] [Pseudomonas aeruginosa PAO1]
306	302	PA2366	[3186060..3187544]	[3154241..3155725]	[3227940..3229424]	uricase [HSI-3 (VF0944) - Effector delivery system (VFC0086)] [Pseudomonas aeruginosa PAO1]
307	303	PA2367	[3185489..3185986]	[3153670..3154167]	[3227369..3227866]	hypothetical protein [HSI-3 (VF0944) - Effector delivery system (VFC0086)] [Pseudomonas aeruginosa PAO1]
308	304	PA2368	[3185051..3185476]	[3153232..3153657]	[3226931..3227356]	hypothetical protein [HSI-3 (VF0944) - Effector delivery system (VFC0086)] [Pseudomonas aeruginosa PAO1]
309	305	PA2369	[3183274..3185067]	[3151455..3153248]	[3225154..3226947]	hypothetical protein [HSI-3 (VF0944) - Effector delivery system (VFC0086)] [Pseudomonas aeruginosa PAO1]
310	306	PA2370	[3182294..3183310]	[3150475..3151491]	[3224174..3225190]	hypothetical protein [HSI-3 (VF0944) - Effector delivery system (VFC0086)] [Pseudomonas aeruginosa PAO1]
311	307	PA2371	[3179743..3182292]	[3147924..3150473]	[3221623..3224172]	ClpA/B-type protease [HSI-3 (VF0944) - Effector delivery system (VFC0086)] [Pseudomonas aeruginosa PAO1]
312	308	PA2373	[3175987..3177993]	[3144168..3146174]	[3217792..3219795]	hypothetical protein [HSI-3 (VF0944) - Effector delivery system (VFC0086)] [Pseudomonas aeruginosa PAO1]
313	309	tse2	[2640055..2640531]	[2601269..2601745]	[2603697..2604173]	type VI secretion system effector Tse2 [HSI-I T6SS secreted effectors (VF1194) - Effector delivery system (VFC0086)] [Pseudomonas aeruginosa PAO1]
314	310	tse3	[1688491..1689717]	[1683862..1685088]	[1734432..1735658]	type VI secretion system effector Tse3, glycoside hydrolase [HSI-I T6SS secreted effectors (VF1194) - Effector delivery system (VFC0086)] [Pseudomonas aeruginosa PAO1]
315	311	spcS	[1295880..1296230]	[1268858..1269208]	[1328859..1329209]	chaperone for exoS [TTSS (VF0083) - Effector delivery system (VFC0086)] [Pseudomonas aeruginosa PAO1]
316	312	vfr	[708075..708719]	[708072..708716]	[727476..728120]	cAMP-regulatory protein [Type IV pili (VF0082) - Adherence (VFC0001)] [Pseudomonas aeruginosa PAO1]
317	313	fimL	[3952181..3953869]	[3934216..3935904]	[3966028..3967716]	hypothetical protein [Type IV pili (VF0082) - Adherence (VFC0001)] [Pseudomonas aeruginosa PAO1]
318	314	rpoN	[5612134..5613627]	[5664053..5665546]	[6043793..6045286]	RNA polymerase factor sigma-54 [Type IV pili (VF0082) - Adherence (VFC0001)] [Pseudomonas aeruginosa PAO1]
319	315	fimX	[6423376..6425451]	[6471791..6473866]	[6392883..6394958]	protein FimX [Type IV pili (VF0082) - Adherence (VFC0001)] [Pseudomonas aeruginosa PAO1]
320	316	crc	[6861340..6862119]	[6910633..6911412]	[6830937..6831716]	catabolite repression control protein [Type IV pili (VF0082) - Adherence (VFC0001)] [Pseudomonas aeruginosa PAO1]
321	317	cheY	[4464305..4464691]	[4437406..4437792]	[4406348..4406734]	chemotaxis protein CheY [Flagella (VF0273) - Motility (VFC0204)] [Pseudomonas aeruginosa PAO1]
322	318	cheZ	[4463497..4464285]	[4436598..4437386]	[4405540..4406328]	protein phosphatase CheZ [Flagella (VF0273) - Motility (VFC0204)] [Pseudomonas aeruginosa PAO1]
323	319	PA1458	[4461035..4463296]	[4434136..4436397]	[4403078..4405339]	two-component sensor [Flagella (VF0273) - Motility (VFC0204)] [Pseudomonas aeruginosa PAO1]
324	320	PA1459	[4459875..4460981]	[4432976..4434082]	[4401918..4403024]	chemotaxis-specific methylesterase [Flagella (VF0273) - Motility (VFC0204)] [Pseudomonas aeruginosa PAO1]
325	321	PA1464	[4455753..4456232]	[4428854..4429333]	[4397796..4398275]	purine-binding chemotaxis protein [Flagella (VF0273) - Motility (VFC0204)] [Pseudomonas aeruginosa PAO1]
326	322	PA3348	[1830487..1831311]	[1825857..1826681]	[1875608..1876432]	chemotaxis protein methyltransferase [Flagella (VF0273) - Motility (VFC0204)] [Pseudomonas aeruginosa PAO1]
327	323	PA3349	[1829478..1830410]	[1824848..1825780]	[1874599..1875531]	chemotaxis protein [Flagella (VF0273) - Motility (VFC0204)] [Pseudomonas aeruginosa PAO1]
328	324	rpoS	[1545230..1546234]	[1518207..1519211]	[1575019..1576023]	RNA polymerase sigma factor RpoS [Type IV pili (VF0082) - Adherence (VFC0001)] [Pseudomonas aeruginosa PAO1]
329	325	pvcA	[3309119..3310105]	[3277300..3278286]	[3359539..3360525]	paerucumarin biosynthesis protein PvcA [Pyoverdine (VF0094) - Nutritional/Metabolic factor (VFC0272)] [Pseudomonas aeruginosa PAO1]
330	326	pvcB	[3308226..3309101]	[3276407..3277282]	[3358646..3359521]	paerucumarin biosynthesis protein PvcB [Pyoverdine (VF0094) - Nutritional/Metabolic factor (VFC0272)] [Pseudomonas aeruginosa PAO1]
331	327	pvcC	[3306672..3308174]	[3274853..3276355]	[3357092..3358594]	paerucumarin biosynthesis protein PvcC [Pyoverdine (VF0094) - Nutritional/Metabolic factor (VFC0272)] [Pseudomonas aeruginosa PAO1]
332	328	pvcD	[3306032..3306679]	[3274213..3274860]	[3356452..3357099]	paerucumarin biosynthesis protein PvcD [Pyoverdine (VF0094) - Nutritional/Metabolic factor (VFC0272)] [Pseudomonas aeruginosa PAO1]
333	329	ptxR	[3304860..3305798]	[3273041..3273979]	[3355281..3356219]	transcriptional regulator PtxR [Pyoverdine (VF0094) - Nutritional/Metabolic factor (VFC0272)] [Pseudomonas aeruginosa PAO1]
334	330	PA2383	[3166225..3167145]	[3134406..3135326]	[3208020..3208940]	transcriptional regulator [Pyoverdine (VF0094) - Nutritional/Metabolic factor (VFC0272)] [Pseudomonas aeruginosa PAO1]
335	331	PA2384	[3165860..3166183]	[3134041..3134364]	[3207655..3207978]	hypothetical protein [Pyoverdine (VF0094) - Nutritional/Metabolic factor (VFC0272)] [Pseudomonas aeruginosa PAO1]
336	332	fpvI	[3161341..3161820]	[3129522..3130001]	[3203210..3203599]	RNA polymerase sigma factor [Pyoverdine (VF0094) - Nutritional/Metabolic factor (VFC0272)] [Pseudomonas aeruginosa PAO1]
337	333	fpvR	[3160185..3161180]	[3128366..3129361]	[3201961..3202956]	protein FpvR [Pyoverdine (VF0094) - Nutritional/Metabolic factor (VFC0272)] [Pseudomonas aeruginosa PAO1]
338	334	mbtH	[3108505..3108723]	[3076686..3076904]	[3149225..3149443]	MbtH-like protein from the pyoverdine cluster [Pyoverdine (VF0094) - Nutritional/Metabolic factor (VFC0272)] [Pseudomonas aeruginosa PAO1]
339	335	PA4218	[795025..796269]	[795021..796265]	[814425..815669]	transporter [Pyochelin (VF0095) - Nutritional/Metabolic factor (VFC0272)] [Pseudomonas aeruginosa PAO1]
340	336	PA4219	[793527..795032]	[793523..795028]	[812927..814432]	hypothetical protein [Pyochelin (VF0095) - Nutritional/Metabolic factor (VFC0272)] [Pseudomonas aeruginosa PAO1]
341	337	exlA	[42552..54146]	[42552..54146]	[42120..51599]	hemolysin [Exolysin (VF0582) - Effector delivery system (VFC0086)] [Pseudomonas aeruginosa PA7]
342	338	exlB	[3017261..3018958]	[2987262..2988959]	[40319..42007]	hemolysin activator protein [Exolysin (VF0582) - Effector delivery system (VFC0086)] [Pseudomonas aeruginosa PA7]
343	339	tse7	[127978..128925]	[127978..128925]	[118446..119606]	type VI secretion exported 7, a DNase and PAAR protein [HSI-I T6SS secreted effectors (VF1194) - Effector delivery system (VFC0086)] [Pseudomonas aeruginosa PAO1]
344	340	fapA	[3757982..3758473]	[3740024..3740515]	[3813252..3813740]	periplasmic accessory protein FapA [Fap (VF1191) - Adherence (VFC0001)] [Pseudomonas aeruginosa PAO1]
345	341	fapB	[3758470..3759039]	[3740512..3741081]	[3813737..3814306]	minor amyloid subunit FapB [Fap (VF1191) - Adherence (VFC0001)] [Pseudomonas aeruginosa PAO1]
346	342	fapC	[3759096..3760118]	[3741138..3742160]	[3814363..3815385]	major amyloid subunit FapC [Fap (VF1191) - Adherence (VFC0001)] [Pseudomonas aeruginosa PAO1]
347	343	fapD	[3760180..3760860]	[3742222..3742902]	[3815447..3816127]	periplasmic accessory protein FapD [Fap (VF1191) - Adherence (VFC0001)] [Pseudomonas aeruginosa PAO1]
348	344	fapE	[3760874..3761626]	[3742916..3743668]	[3816141..3816893]	chaprone FapE [Fap (VF1191) - Adherence (VFC0001)] [Pseudomonas aeruginosa PAO1]
349	345	fapF	[3761687..3762952]	[3743729..3744994]	[3816954..3818219]	outer membrane secretin FapF [Fap (VF1191) - Adherence (VFC0001)] [Pseudomonas aeruginosa PAO1]
350	350	pilG	[5690853..5692073]	[5742775..5743995]	[5208902..5210122]	pilus assembly protein PilG [Type IV pili (VF0075) - Adherence (VFC0001)] [Neisseria meningitidis MC58]
351	352	rfaK	[4544599..4545750]	[4517699..4518850]	[6964773..6965918]	glycosyltransferase family 4 protein [LOS (VF0078) - Immune modulation (VFC0258)] [Neisseria meningitidis MC58]
352	354	lgtA	[6475418..6476302]	[6523832..6524716]	[6444925..6445809]	glycosyltransferase [LOS (VF0078) - Immune modulation (VFC0258)] [Neisseria meningitidis MC58]
353	356	ctrD	[6998915..7000180]	[7048208..7049473]	[6968409..6969674]	capsule polysaccharide export ATP-binding protein CtrD [Capsule (VF0079) - Immune modulation (VFC0258)] [Neisseria meningitidis MC58]
354	357	tbpA,lbpA,hmbR,hpuB	[6146311..6148605]	[6194726..6197020]	[5540821..5543115]	transferrin-binding protein A [Tbp (VF0046) - Nutritional/Metabolic factor (VFC0272)] [Neisseria meningitidis MC58]
355	361	fbpA	[6114792..6115799]	[6163206..6164213]	[5509301..5510308]	iron(III) ABC transporter, periplasmic binding protein [FbpABC (VF0272) - Nutritional/Metabolic factor (VFC0272)] [Neisseria meningitidis MC58]
356	362	fbpC	[668647..669756]	[668644..669753]	[687989..689098]	iron(III) ABC transporter, ATP-binding protein [FbpABC (VF0272) - Nutritional/Metabolic factor (VFC0272)] [Neisseria meningitidis MC58]
357	374	farA	[5772311..5773519]	[5824231..5825439]	[6634566..6635750]	fatty acid efflux system protein FarA [FarAB (VF0450) - Antimicrobial activity/Competitive advantage (VFC0325)] [Neisseria meningitidis MC58]
358	375	farB	[6665361..6666890]	[6714653..6716182]	[6635761..6637290]	fatty acid efflux system protein FarB [FarAB (VF0450) - Antimicrobial activity/Competitive advantage (VFC0325)] [Neisseria meningitidis MC58]
359	376	katA	[764174..765622]	[764170..765618]	[783575..785023]	catalase [KatA (VF0454) - Stress survival (VFC0282)] [Neisseria meningitidis MC58]
360	377	mntA	[1950150..1951145]	[1945514..1946509]	[1999289..2000284]	ABC transporter ATP-binding protein MntA [MntABC (VF0455) - Stress survival (VFC0282)] [Neisseria meningitidis MC58]
361	380	msrA/B(pilB	[2481344..2481742]	[2442560..2442958]	[2459506..2459904]	) trifunctional thioredoxin/methionine sulfoxide reductase A/B protein [MsrAB (VF0456) - Stress survival (VFC0282)] [Neisseria meningitidis MC58]
362	381	recN	[6207024..6208700]	[6255439..6257115]	[5601530..5603206]	DNA repair protein RecN [RecN (VF0457) - Stress survival (VFC0282)] [Neisseria meningitidis MC58]
363	385	pilV	[5742194..5743522]	[5794114..5795442]	[5264097..5265476]	type IV pilus biogenesis protein PilV [Type IV pili (VF0431) - Adherence (VFC0001)] [Burkholderia pseudomallei K96243]
364	386	pilR	[5739620..5740699]	[5013386..5014465]	[5261520..5262599]	type IV pilus biosynthesis protein PilR [Type IV pili (VF0431) - Adherence (VFC0001)] [Burkholderia pseudomallei K96243]
365	387	pilQ	[5738040..5739620]	[5011806..5013386]	[5259940..5261520]	type IV pilus biosynthesis protein [Type IV pili (VF0431) - Adherence (VFC0001)] [Burkholderia pseudomallei K96243]
366	388	pilO	[5736183..5737508]	[5009949..5011274]	[5258083..5259408]	type IV pilus inner membrane platform protein PilO [Type IV pili (VF0431) - Adherence (VFC0001)] [Burkholderia pseudomallei K96243]
367	389	pilN	[5853762..5855471]	[5008236..5009945]	[5256370..5258079]	type IV pilus inner membrane platform protein PilN [Type IV pili (VF0431) - Adherence (VFC0001)] [Burkholderia pseudomallei K96243]
368	391	bprC	[1000323..1001282]	[973303..974262]	[991920..992879]	AraC family transcriptional regulator, regulates basal T6SS1 expression [Bsa T3SS (VF0428) - Effector delivery system (VFC0086)] [Burkholderia pseudomallei K96243]
369	392	bprB	[2771418..2772062]	[2732631..2733275]	[2733262..2733906]	two-component response regulator [Bsa T3SS (VF0428) - Effector delivery system (VFC0086)] [Burkholderia pseudomallei K96243]
370	400	bsaN	[1932202..1933056]	[1927566..1928420]	[1977322..1978176]	AraC family transcriptional regulator, regulates basal T6SS1 expression [Bsa T3SS (VF0428) - Effector delivery system (VFC0086)] [Burkholderia pseudomallei K96243]
371	439	cheB	[205501..206550]	[205501..206550]	[195261..196310]	chemotaxis-specific methylesterase [Flagella (VF0430) - Motility (VFC0204)] [Burkholderia pseudomallei K96243]
372	440	cheD	[206570..207172]	[206570..207172]	[196330..196932]	chemoreceptor glutamine deamidase CheD [Flagella (VF0430) - Motility (VFC0204)] [Burkholderia pseudomallei K96243]
373	441	cheR	[207178..208020]	[207178..208020]	[196938..197780]	chemotaxis protein methyltransferase [Flagella (VF0430) - Motility (VFC0204)] [Burkholderia pseudomallei K96243]
374	442	tsr	[208090..210129]	[208090..210129]	[197850..199889]	methyl-accepting chemotaxis protein I [Flagella (VF0430) - Motility (VFC0204)] [Burkholderia pseudomallei K96243]
375	443	cheW	[210165..210650]	[210165..210650]	[199925..200410]	chemotaxis protein CheW [Flagella (VF0430) - Motility (VFC0204)] [Burkholderia pseudomallei K96243]
376	444	cheA	[210637..212565]	[210637..212565]	[200397..202316]	chemotaxis two-component sensor kinase CheA [Flagella (VF0430) - Motility (VFC0204)] [Burkholderia pseudomallei K96243]
377	445	cheY1	[212593..212958]	[212593..212958]	[202344..202709]	chemotaxis two-component response regulator CheY1 [Flagella (VF0430) - Motility (VFC0204)] [Burkholderia pseudomallei K96243]
378	452	bspR2	[3864412..3865125]	[3846451..3847164]	[3879065..3879778]	N-acyl-homoserine lactone dependent regulatory protein [Quorum-sensing (VF0433) - Biofilm (VFC0271)] [Burkholderia pseudomallei K96243]
379	457	wcbT	[562802..564007]	[562799..564004]	[584017..585222]	acyl-CoA transferase [Capsule I (VF0436) - Immune modulation (VFC0258)] [Burkholderia pseudomallei K96243]
380	458	wcbS	[5557542..5558453]	[5609462..5610373]	[5989201..5990112]	UDP-3-O-[3-hydroxymyristoyl] N-acetylglucosamine deacetylase [Capsule I (VF0436) - Immune modulation (VFC0258)] [Burkholderia pseudomallei K96243]
381	459	wcbR	[2263011..2264255]	[2259615..2260859]	[2315647..2316891]	capsular polysaccharide biosynthesis fatty acid synthase [Capsule I (VF0436) - Immune modulation (VFC0258)] [Burkholderia pseudomallei K96243]
382	460	wcbP	[4373503..4374390]	[4346606..4347493]	[4316398..4317285]	capsular polysaccharide biosynthesis dehydrogenase/reductase [Capsule I (VF0436) - Immune modulation (VFC0258)] [Burkholderia pseudomallei K96243]
383	461	wcbN	[7421..7957]	[7421..7957]	[7010..7546]	D-glycero-d-manno-heptose 1,7-bisphosphate phosphatase [Capsule I (VF0436) - Immune modulation (VFC0258)] [Burkholderia pseudomallei K96243]
384	462	wcbM	[661531..662205]	[661528..662202]	[680873..681547]	D-glycero-d-manno-heptose 1-phosphate guanosyltransferase [Capsule I (VF0436) - Immune modulation (VFC0258)] [Burkholderia pseudomallei K96243]
385	463	gmhA	[5579192..5579785]	[5631112..5631705]	[6010851..6011444]	phosphoheptose isomerase [Capsule I (VF0436) - Immune modulation (VFC0258)] [Burkholderia pseudomallei K96243]
386	464	wcbK	[7003388..7004302]	[7052681..7053595]	[6972882..6973796]	GDP sugar epimerase/dehydratase [Capsule I (VF0436) - Immune modulation (VFC0258)] [Burkholderia pseudomallei K96243]
387	465	wcbE	[6997536..6998918]	[7046829..7048211]	[6967030..6968412]	glycosyltransferase [Capsule I (VF0436) - Immune modulation (VFC0258)] [Burkholderia pseudomallei K96243]
388	469	BPS_RS26875	[2011841..2012569]	[2007205..2007933]	[2056128..2056856]	response regulator VirG [T6SS-1 (VF0429) - Effector delivery system (VFC0086)] [Burkholderia pseudomallei K96243]
389	470	BPS_RS26880	[4705709..4708285]	[4678807..4681383]	[4685278..4687854]	sensor histidine kinase VirA [T6SS-1 (VF0429) - Effector delivery system (VFC0086)] [Burkholderia pseudomallei K96243]
390	471	cdpA	[5999688..6003935]	[6048102..6052349]	[5393004..5397251]	cyclic di-GMP phosphodiesterase [CdpA (VF0432) - Regulation (VFC0301)] [Burkholderia pseudomallei K96243]

## Sheet: Gram positive
N	Gene	S. epidermidis 597	S. aureus 597/2			S. aureus 598	S. pneumoniae PHRX1-2021	Description
		Chromosome	Chromosome	Plasmid 1	Plasmid 2	Chromosome	Chromosome
1	AllS	[443992..444819]	[2543592..2544470]	0	0	[2693463..2694341]	[1236570..1237478]	HTH-type transcriptional activator
2	EntB	0	[2661897..2662457]	0	0	[2812558..2813118]	0	Virulence associated siderophore
3	FlmA	0	[129790..130818]	0	0	[113424..114452]	[96284..98134]	Virulence associated plasmid protein
4	Irp	[383966..385561]	[222686..224191]	0	0	[206594..208099]	[2033032..2034582]	Yersiniabactin synthesis [NMEC]
5	IuC	[436226..437368]	[2551928..2553922]	0	0	[2701799..2703793]	[1560884..1562194]	Siderophore, acquisition of Fe2 + / 3 + in the host system [UPEC, APEC, Shigella]
6	IucA	[763774..765531]	[93038..94774]	0	0	[75948..77684]	0	Virulence associated aerobactin siderophore
7	SitA	[1796136..1797065]	[643016..643945]	0	0	[635328..636257]	[1497151..1498080]	Transportation of Fe, Mn [UPEC, APEC]
8	SitB	[1794556..1795302]	[644772..645515]	0	[101..964]	[637084..637827]	[1495552..1496274]	Transportation of Fe, Mn [UPEC, APEC]
9	SitC	[1795303..1796139]	[643942..644778]	0	0	[636254..637090]	[1496271..1497119]	Transportation of Fe, Mn [UPEC, APEC]
10	Uge	[1883489..1884445]	[102344..103315]	0	0	[84316..85287]	[1458207..1459226]	UDP-glucuronate 4-epimerase
11	WabG	0	[1458295..1459437]	0	0	[1514490..1515632]	[889358..890461]	Glucuronic acid transferase
12	YbtP,YbtQ	[992932..994668]	[2426318..2428057]	0	0	[2579021..2580784]	[826697..828451]	ABC-type multidrug transporter
13	ebp	0	[1479212..1480675]	0	0	[1535031..1536491]	0	cell surface elastin binding protein [EbpS (VF0008) - Adherence (VFC0001)] [Staphylococcus aureus subsp. aureus MW2]
14	sdrC	[2070082..2075130]	[567662..570730]	0	0	[559252..561960]	0	Ser-Asp rich fibrinogen-binding bone sialoprotein-binding protein [SDr (VF0019) - Adherence (VFC0001)] [Staphylococcus aureus subsp. aureus MW2]
15	sdrD	0	[571096..575388]	0	0	[562323..566777]	0	Ser-Asp rich fibrinogen-binding bone sialoprotein-binding protein [SDr (VF0019) - Adherence (VFC0001)] [Staphylococcus aureus subsp. aureus MW2]
16	sdrE	0	[575783..579244]	0	0	[567174..570569]	0	Ser-Asp rich fibrinogen-binding bone sialoprotein-binding protein [SDr (VF0019) - Adherence (VFC0001)] [Staphylococcus aureus subsp. aureus MW2]
17	fnbB	[1869346..1870629]	[2496264..2499188]	0	0	[2647401..2650298]	0	fibronectin-binding protein B [FnBPs (VF0010) - Adherence (VFC0001)] [Staphylococcus aureus subsp. aureus MW2]
18	fnbA	0	[2499869..2503030]	0	0	0	0	fibronectin-binding protein A [FnBPs (VF0010) - Adherence (VFC0001)] [Staphylococcus aureus subsp. aureus MW2]
19	icaR	[186760..187299]	[2693469..2694029]	0	0	[2838386..2838946]	0	ica operon transcriptional regulator IcaR [Intercellular adhesion proteins (VF0014) - Biofilm (VFC0271)] [Staphylococcus aureus subsp. aureus MW2]
20	icaA	[608296..610461]	[2694193..2695431]	0	0	[2839110..2840348]	[95178..96242]	N-acetylglucosaminyltransferase, involved in polysaccharide intercellular adhesin(PIA) synthesis [Intercellular adhesion proteins (VF0014) - Biofilm (VFC0271)] [Staphylococcus aureus subsp. aureus MW2]
21	icaD	0	[2695395..2695700]	0	0	[2840312..2840617]	0	intercellular adhesion protein D, involved in polysaccharide intercellular adhesin(PIA) synthesis [Intercellular adhesion proteins (VF0014) - Biofilm (VFC0271)] [Staphylococcus aureus subsp. aureus MW2]
22	icaB	0	[2695697..2696569]	0	0	[2840614..2841486]	0	N-deacetylase, involved in polysaccharide intercellular adhesin(PIA) synthesis [Intercellular adhesion proteins (VF0014) - Biofilm (VFC0271)] [Staphylococcus aureus subsp. aureus MW2]
23	icaC	0	[2696556..2697608]	0	0	[2841473..2842525]	0	intercellular adhesion protein C, involved in polysaccharide intercellular adhesin(PIA) synthesis [Intercellular adhesion proteins (VF0014) - Biofilm (VFC0271)] [Staphylococcus aureus subsp. aureus MW2]
24	clfA	0	[811770..814655]	0	0	[837663..840716]	0	Clumping factor A, fibrinogen-binding protein [Clumping factor (VF0004) - Adherence (VFC0001)] [Staphylococcus aureus subsp. aureus MW2]
25	clfB	[53849..55294]	[2638084..2641089]	0	0	[2787533..2790100]	0	Clumping factor B, adhesin [Clumping factor (VF0004) - Adherence (VFC0001)] [Staphylococcus aureus subsp. aureus MW2]
26	cna	0	[2714196..2717186]	0	0	[2863824..2866814]	0	collagen adhesin precursor [CNA (VF0005) - Adherence (VFC0001)] [Staphylococcus aureus subsp. aureus MW2]
27	hld	0	[2020449..2020583]	0	0	[2168931..2169065]	0	delta-hemolysin [-hemolysin (VF0007) - Exotoxin (VFC0235)] [Staphylococcus aureus subsp. aureus MW2]
28	sspC	0	[972438..972767]	0	0	[1011768..1012097]	0	Staphostatin B [Staphopain (VF0006) - Exoenzyme (VFC0251)] [Staphylococcus aureus subsp. aureus MW2]
29	sspB	[152807..153973]	[972805..973986]	0	0	[1012135..1013316]	0	staphopain cysteine proteinase SspB [Staphopain (VF0006) - Exoenzyme (VFC0251)] [Staphylococcus aureus subsp. aureus MW2]
30	sspA	[1008058..1008738]	[974068..975024]	0	0	[1013398..1014471]	[340185..341099]	serine protease; V8 protease; glutamyl endopeptidase [V8 protease (VF0023) - Exoenzyme (VFC0251)] [Staphylococcus aureus subsp. aureus MW2]
31	cap8B	0	[126504..127190]	0	0	[110138..110824]	[298762..299451]	type 8 capsular polysaccharide synthesis protein Cap8B [Capsule (VF0003) - Immune modulation (VFC0258)] [Staphylococcus aureus subsp. aureus MW2]
32	cap8C	0	[127193..127957]	0	0	[110827..111591]	[297320..298051]	type 8 capsular polysaccharide synthesis protein Cap8C [Capsule (VF0003) - Immune modulation (VFC0258)] [Staphylococcus aureus subsp. aureus MW2]
33	cap8D	0	[127977..129800]	0	0	[111611..113434]	0	type 8 capsular polysaccharide synthesis protein Cap8D [Capsule (VF0003) - Immune modulation (VFC0258)] [Staphylococcus aureus subsp. aureus MW2]
34	cap8F	0	[130831..131940]	0	0	[114465..115574]	0	type 8 capsular polysaccharide synthesis protein Cap8F [Capsule (VF0003) - Immune modulation (VFC0258)] [Staphylococcus aureus subsp. aureus MW2]
35	cap8G	[832066..833214]	[131944..133068]	0	0	[115578..116702]	0	type 8 capsular polysaccharide synthesis protein Cap8G [Capsule (VF0003) - Immune modulation (VFC0258)] [Staphylococcus aureus subsp. aureus MW2]
36	cap8H	0	[133071..134150]	0	0	[116705..117784]	0	type 8 capsular polysaccharide synthesis protein Cap8H [Capsule (VF0003) - Immune modulation (VFC0258)] [Staphylococcus aureus subsp. aureus MW2]
37	cap8I	0	[134143..135537]	0	0	[117777..119171]	0	type 8 capsular polysaccharide synthesis protein Cap8I [Capsule (VF0003) - Immune modulation (VFC0258)] [Staphylococcus aureus subsp. aureus MW2]
38	cap8J	[1656373..1656900]	[135534..136091]	0	0	[119168..119725]	[1926238..1926936]	type 8 capsular polysaccharide synthesis protein Cap8J [Capsule (VF0003) - Immune modulation (VFC0258)] [Staphylococcus aureus subsp. aureus MW2]
39	cap8K	0	[136100..137338]	0	0	[119734..120972]	0	type 8 capsular polysaccharide synthesis protein Cap8K [Capsule (VF0003) - Immune modulation (VFC0258)] [Staphylococcus aureus subsp. aureus MW2]
40	cap8L	0	[137372..138577]	0	0	[121006..122211]	0	type 8 capsular polysaccharide synthesis protein Cap8L [Capsule (VF0003) - Immune modulation (VFC0258)] [Staphylococcus aureus subsp. aureus MW2]
41	cap8M	0	[138588..139145]	0	0	[122222..122779]	[299466..300833]	type 8 capsular polysaccharide synthesis protein Cap8M [Capsule (VF0003) - Immune modulation (VFC0258)] [Staphylococcus aureus subsp. aureus MW2]
42	capN	[342352..343896]	[139145..140032]	0	0	[122779..123666]	0	capsular polysaccharide type 5/8 biosynthesis epimerase CapN [Capsule (VF0003) - Immune modulation (VFC0258)] [Staphylococcus aureus subsp. aureus MW2]
43	cap8O	0	[140087..141349]	0	0	[123720..124982]	[131733..132650]	type 8 capsular polysaccharide synthesis protein Cap8O [Capsule (VF0003) - Immune modulation (VFC0258)] [Staphylococcus aureus subsp. aureus MW2]
44	cap8P	0	[141426..142571]	0	0	[125059..126204]	0	type 8 capsular polysaccharide synthesis protein Cap8P [Capsule (VF0003) - Immune modulation (VFC0258)] [Staphylococcus aureus subsp. aureus MW2]
45	spa	0	[81860..83266]	0	0	[64650..66176]	0	Immunoglobulin G binding protein A precursor [SpA (VF0017) - Exotoxin (VFC0235)] [Staphylococcus aureus subsp. aureus MW2]
46	aur	[321300..322823]	[2648161..2649690]	0	0	[2797173..2798702]	0	zinc metalloproteinase aureolysin [Aureolysin (VF0024) - Exoenzyme (VFC0251)] [Staphylococcus aureus subsp. aureus MW2]
47	hysA	0	[2209730..2212150]	0	0	[2360668..2363094]	[267237..270440]	hyaluronate lyase precursor [Hyaluronate lyase (VF0013) - Exoenzyme (VFC0251)] [Staphylococcus aureus subsp. aureus MW2]
48	geh	[2083354..2084847]	[323672..325747]	0	0	[302330..304405]	0	glycerol ester hydrolase [Lipase (VF0012) - Exoenzyme (VFC0251)] [Staphylococcus aureus subsp. aureus MW2]
49	isdB	0	[1056876..1058810]	0	0	[1096264..1098231]	0	iron-regulated surface determinant protein B, haemoglobin receptor [Isd (VF0015) - Nutritional/Metabolic factor (VFC0272)] [Staphylococcus aureus subsp. aureus str. Newman]
50	isdA	0	[1059013..1060065]	0	0	[1098433..1099497]	0	iron-regulated surface determinant protein A [Isd (VF0015) - Nutritional/Metabolic factor (VFC0272)] [Staphylococcus aureus subsp. aureus str. Newman]
51	isdC	0	[1060274..1060957]	0	0	[1099706..1100389]	0	iron-regulated surface determinant protein C [Isd (VF0015) - Nutritional/Metabolic factor (VFC0272)] [Staphylococcus aureus subsp. aureus str. Newman]
52	isdE	[1117659..1118669]	[1062030..1062908]	0	0	[1101462..1102340]	0	iron-regulated surface determinant protein E [Isd (VF0015) - Nutritional/Metabolic factor (VFC0272)] [Staphylococcus aureus subsp. aureus str. Newman]
53	isdG	[773549..773863]	[1064701..1065024]	0	0	[1104133..1104456]	0	iron-regulated surface determinant protein G [Isd (VF0015) - Nutritional/Metabolic factor (VFC0272)] [Staphylococcus aureus subsp. aureus str. Newman]
54	sea	0	[1987200..1987928]	[3971..4741]	0	[2073086..2073859]	0	staphylococcal enterotoxin A precursor [SE (VF0020) - Exotoxin (VFC0235)] [Staphylococcus aureus subsp. aureus MW2]
55	selq	0	[1813371..1814090]	[3130..3861]	0	[1897401..1898120]	0	staphylococcal enterotoxin G precursor [SE (VF0020) - Exotoxin (VFC0235)] [Staphylococcus aureus subsp. aureus MW2]
56	selk	0	[1812608..1813336]	0	0	[1896638..1897366]	0	staphylococcal enterotoxin K precursor [SE (VF0020) - Exotoxin (VFC0235)] [Staphylococcus aureus subsp. aureus MW2]
57	sak	0	[1984906..1985397]	0	0	[2070886..2071377]	0	Staphylokinase precursor [Staphylokinase (VF0021) - Exoenzyme (VFC0251)] [Staphylococcus aureus subsp. aureus MW2]
58	seb	0	[1811684..1812454]	0	0	[1895699..1896484]	0	staphylococcal enterotoxin B [SE (VF0020) - Exotoxin (VFC0235)] [Staphylococcus aureus S6]
59	seh	0	[1588679..1589431]	0	0	0	0	staphylococcal enterotoxin H precursor [SE (VF0020) - Exotoxin (VFC0235)] [Staphylococcus aureus subsp. aureus MW2]
60	tsst-1	0	[410817..411500]	0	0	[2148843..2149547]	0	toxic shock syndrome toxin-1 [TSST-1 (VF0022) - Exotoxin (VFC0235)] [Staphylococcus aureus subsp. aureus N315]
61	essA	0	[285603..286061]	0	0	[268965..269423]	0	type VII secretion system protein EssA, monotopic membrane protein [Type VII secretion system (VF0403) - Effector delivery system (VFC0086)] [Staphylococcus aureus subsp. aureus MW2]
62	esxA	0	[282198..282491]	0	0	[265560..265853]	0	type VII secretion system secreted protein EsxA [Type VII secretion system (VF0403) - Effector delivery system (VFC0086)] [Staphylococcus aureus subsp. aureus MW2]
63	esaA	0	[282574..285603]	0	0	[265936..268965]	0	type VII secretion system protein EsaA [Type VII secretion system (VF0403) - Effector delivery system (VFC0086)] [Staphylococcus aureus subsp. aureus MW2]
64	esaB	0	[286033..286275]	0	0	[269395..269637]	0	type VII secretion system protein EsaB [Type VII secretion system (VF0403) - Effector delivery system (VFC0086)] [Staphylococcus aureus subsp. aureus MW2]
65	essB	0	[286288..287622]	0	0	[269650..270984]	0	type VII secretion system protein EssB, monotopic membrane protein [Type VII secretion system (VF0403) - Effector delivery system (VFC0086)] [Staphylococcus aureus subsp. aureus MW2]
66	essC	[1229764..1232157]	[287644..292083]	0	0	[271006..275454]	[1284965..1287190]	type VII secretion system protein EssC, FtsK/SpoIIIE family ATPase [Type VII secretion system (VF0403) - Effector delivery system (VFC0086)] [Staphylococcus aureus subsp. aureus MW2]
67	esxC	0	[292113..292505]	0	0	0	0	type VII secretion system secreted protein EsxC [Type VII secretion system (VF0403) - Effector delivery system (VFC0086)] [Staphylococcus aureus subsp. aureus MW2]
68	esxB	0	[292521..292835]	0	0	0	0	type VII secretion system secreted protein EsxB [Type VII secretion system (VF0403) - Effector delivery system (VFC0086)] [Staphylococcus aureus subsp. aureus MW2]
69	vWbp	0	[814876..816411]	0	0	[841389..842444]	0	secreted von Willebrand factor-binding protein precursor [VWbp (VF0420) - Exoenzyme (VFC0251)] [Staphylococcus aureus subsp. aureus str. Newman]
70	coa	0	[215099..217114]	0	0	[199193..201022]	0	staphylocoagulase precursor [Staphylocoagulase (VF0421) - Exoenzyme (VFC0251)] [Staphylococcus aureus subsp. aureus MW2]
71	adsA	[1591775..1593094]	[30567..32867]	0	0	[30558..32876]	0	Adenosine synthase A [AdsA (VF0422) - Immune modulation (VFC0258)] [Staphylococcus aureus subsp. aureus MW2]
72	sbi	0	[2413447..2414760]	0	0	[2566199..2567512]	0	IgG-binding protein SBI [Sbi (VF0423) - Immune modulation (VFC0258)] [Staphylococcus aureus subsp. aureus MW2]
73	chp	0	[1983381..1983830]	0	0	[2069357..2069806]	0	chemotaxis-inhibiting protein CHIPS [CHIPS (VF0424) - Immune modulation (VFC0258)] [Staphylococcus aureus subsp. aureus str. Newman]
74	eap/map	0	[1978516..1980585]	0	0	[2064491..2066560]	0	extracellular adherence protein Eap/Map [Eap/Map (VF0016) - Adherence (VFC0001)] [Staphylococcus aureus subsp. aureus MW2]
75	lip	[254944..256725]	[2697944..2699989]	0	0	[2842917..2844962]	0	triacylglycerol lipase precursor [Lipase (VF0012) - Exoenzyme (VFC0251)] [Staphylococcus aureus subsp. aureus MW2]
76	set26	0	[414961..415656]	0	0	[405418..406116]	0	superantigen-like protein SSL11 [SSLs (VF0990) - Exotoxin (VFC0235)] [Staphylococcus aureus subsp. aureus MW2]
77	set25	0	0	0	0	[401309..401992]	0	superantigen-like protein SSL10 [SSLs (VF0990) - Exotoxin (VFC0235)] [Staphylococcus aureus subsp. aureus MW2]
78	set24,set23	0	[409759..410457]	0	0	[400248..400946]	0	superantigen-like protein SSL9 [SSLs (VF0990) - Exotoxin (VFC0235)] [Staphylococcus aureus subsp. aureus MW2]
79	set22	0	[408722..409138]	0	0	[399212..399907]	0	superantigen-like protein SSL7 [SSLs (VF0990) - Exotoxin (VFC0235)] [Staphylococcus aureus subsp. aureus MW2]
80	set21	0	[406362..407210]	0	0	[396723..397700]	0	superantigen-like protein SSL6 [SSLs (VF0990) - Exotoxin (VFC0235)] [Staphylococcus aureus subsp. aureus MW2]
81	set20	0	[407571..408275]	0	0	[398061..398765]	0	superantigen-like protein SSL5 [SSLs (VF0990) - Exotoxin (VFC0235)] [Staphylococcus aureus subsp. aureus MW2]
82	set19	0	[404984..406015]	0	0	[395345..396376]	0	superantigen-like protein SSL4 [SSLs (VF0990) - Exotoxin (VFC0235)] [Staphylococcus aureus subsp. aureus MW2]
83	set17	0	[403995..404696]	0	0	[394356..395057]	0	superantigen-like protein SSL2 [SSLs (VF0990) - Exotoxin (VFC0235)] [Staphylococcus aureus subsp. aureus MW2]
84	set16	0	[403030..403710]	0	0	[393393..394073]	0	superantigen-like protein SSL1 [SSLs (VF0990) - Exotoxin (VFC0235)] [Staphylococcus aureus subsp. aureus MW2]
85	isdD	0	[1060957..1062033]	0	0	[1100389..1101465]	0	iron-regulated surface determinant protein D [Isd (VF0015) - Nutritional/Metabolic factor (VFC0272)] [Staphylococcus aureus subsp. aureus str. Newman]
86	isdF	[768832..769797]	[1062918..1063886]	0	0	[1102350..1103318]	[1144576..1145595]	iron-regulated surface determinant protein F, ATP-binding-cassette-type transmembrane transporter [Isd (VF0015) - Nutritional/Metabolic factor (VFC0272)] [Staphylococcus aureus subsp. aureus str. Newman]
87	srtB	0	[1063948..1064682]	0	0	[1103380..1104114]	0	NPQTN specific sortase B [Isd (VF0015) - Nutritional/Metabolic factor (VFC0272)] [Staphylococcus aureus subsp. aureus str. Newman]
88	isdI	0	[142636..142962]	0	0	[126269..126595]	0	staphylobilin-forming heme oxygenase IsdI [Isd (VF0015) - Nutritional/Metabolic factor (VFC0272)] [Staphylococcus aureus subsp. aureus str. Newman]
89	harA	0	[1723344..1726019]	0	0	[1782941..1784548]	0	haptoglobin-binding heme uptake protein HarA [Isd (VF0015) - Nutritional/Metabolic factor (VFC0272)] [Staphylococcus aureus subsp. aureus str. Newman]
90	esaE	0	[292832..293509]	0	0	0	0	type VII secretion system chaperone protein [Type VII secretion system (VF0403) - Effector delivery system (VFC0086)] [Staphylococcus aureus subsp. aureus MW2]
91	esxD	0	[293515..293826]	0	0	0	0	type VII secretion system secreted protein EsxD [Type VII secretion system (VF0403) - Effector delivery system (VFC0086)] [Staphylococcus aureus subsp. aureus MW2]
92	esaD	[335040..335378]	[293836..295680]	0	0	0	0	type VII secretion system secreted protein, a nuclease toxin EsaD [Type VII secretion system (VF0403) - Effector delivery system (VFC0086)] [Staphylococcus aureus subsp. aureus MW2]
93	esaG	0	[302909..303409]	0	0	[280537..281037]	0	TIGR01741 family protein [Type VII secretion system (VF0403) - Effector delivery system (VFC0086)] [Staphylococcus aureus subsp. aureus MW2]
94	esaG	0	[298171..298662]	0	0	0	0	TIGR01741 family protein [Type VII secretion system (VF0403) - Effector delivery system (VFC0086)] [Staphylococcus aureus subsp. aureus MW2]
95	esaG	0	[301376..301876]	0	0	0	0	TIGR01741 family protein [Type VII secretion system (VF0403) - Effector delivery system (VFC0086)] [Staphylococcus aureus subsp. aureus MW2]
96	esaG	0	[297660..298160]	0	0	0	0	TIGR01741 family protein [Type VII secretion system (VF0403) - Effector delivery system (VFC0086)] [Staphylococcus aureus subsp. aureus MW2]
97	scn	0	[1982346..1982696]	0	0	[2068321..2068671]	0	complement inhibitor SCIN [SCIN (VF0425) - Immune modulation (VFC0258)] [Staphylococcus aureus subsp. aureus MW2]
98	fbp54	[1310268..1311965]	[1138725..1140422]	0	0	[1180559..1182256]	[1203405..1205060]	fibronectin-bing protein Fbp54 [FBPs (VF0243) - Adherence (VFC0001)] [Streptococcus pyogenes M1 GAS]
99	hasC	[507990..508856]	[2495218..2496084]	0	0	[2646355..2647221]	[1922862..1923761]	UTP--glucose-1-phosphate uridylyltransferase HasC [Hyaluronic acid capsule (VF0244) - Immune modulation (VFC0258)] [Streptococcus pyogenes M1 GAS]
100	mf2,mf3	0	0	0	0	0	[1793379..1794203]	deoxyribonuclease, phage associated [Mitogenic factor (VF0252) - Exoenzyme (VFC0251)] [Streptococcus pyogenes M1 GAS]
101	scpA/scpB	0	0	0	0	0	[627822..634256]	streptococcal C5a peptidase [C5a peptidase (VF0245) - Adherence (VFC0001)] [Streptococcus pyogenes M1 GAS]
102	slo	0	0	0	0	0	[1753375..1754790]	streptolysin O precursor [SLO (VF0250) - Exotoxin (VFC0235)] [Streptococcus pyogenes M1 GAS]
103	speJ	0	0	0	0	[1894905..1895660]	0	streptococcal exotoxin J precursor [Spes (VF0248) - Exotoxin (VFC0235)] [Streptococcus pyogenes M1 GAS]
104	pce/cbpE	0	[1578742..1580943]	0	0	[1638290..1640491]	[1233349..1235232]	choline binding protein E [CBPs (VF0145) - Adherence (VFC0001)] [Streptococcus pneumoniae TIGR4]
105	cbpD	[1766966..1767766]	[677867..678664]	0	0	[670160..670957]	[2060175..2061521]	choline binding protein D [Autolysin (VF0143) - Exoenzyme (VFC0251)] [Streptococcus pneumoniae TIGR4]
106	cbpA/pspC	0	0	0	0	0	[111908..114037]	choline binding protein A [CbpA/PspC (VF0150) - Adherence (VFC0001)] [Streptococcus pneumoniae TIGR4]
107	lytA	0	0	0	0	0	[1761519..1762475]	autolysin (N-acetylmuramoyl-L-alanine amidase) [Autolysin (VF0143) - Exoenzyme (VFC0251)] [Streptococcus pneumoniae TIGR4]
108	nanB	0	0	0	0	0	[1534825..1536918]	neuraminidase B [Neuraminidase (VF0148) - Exoenzyme (VFC0251)] [Streptococcus pneumoniae TIGR4]
109	zmpC	0	0	0	0	0	[1049341..1054863]	immunoglobulin A1 protease [IgA1 protease (VF0147) - Immune modulation (VFC0258)] [Streptococcus pneumoniae TIGR4]
110	cps4A	[1451848..1453086]	[2300806..2301753]	0	0	[2449971..2450918]	[295873..297318]	capsular polysaccharide biosynthesis protein Cps4A [Capsule (VF0144) - Immune modulation (VFC0258)] [Streptococcus pneumoniae TIGR4]
111	cpsC	0	[125820..126488]	0	0	[109454..110122]	[298060..298752]	capsular polysaccharide biosynthesis protein CpsC [Capsule (VF0144) - Immune modulation (VFC0258)] [Streptococcus pneumoniae TIGR4]
112	cps4E	0	0	0	0	0	[1665799..1666491]	capsular polysaccharide biosynthesis protein Cps4E [Capsule (VF0144) - Immune modulation (VFC0258)] [Streptococcus pneumoniae TIGR4]
113	cps4H	0	[104191..105357]	0	0	[86149..87315]	[126526..127668]	capsular polysaccharide biosynthesis protein Cps4H [Capsule (VF0144) - Immune modulation (VFC0258)] [Streptococcus pneumoniae TIGR4]
114	cps4I	0	[2103966..2105096]	0	0	[2251806..2252936]	0	capsular polysaccharide biosynthesis protein Cps4I [Capsule (VF0144) - Immune modulation (VFC0258)] [Streptococcus pneumoniae TIGR4]
115	cba	0	0	0	0	0	[2048133..2051123]	c protein beta antigen [-C protein (VF0277) - Immune modulation (VFC0258)] [Streptococcus agalactiae FM027022]
116	lmb	0	[2402378..2403925]	0	0	[2554213..2555760]	[1173897..1174814]	laminin-binding surface protein [Lmb (VF0275) - Adherence (VFC0001)] [Streptococcus agalactiae NEM316]
117	GBS_RS03565	0	0	0	0	0	[404461..406425]	major subunit protein [PI-1 (VF0527) - Adherence (VFC0001)] [Streptococcus agalactiae NEM316]
118	GBS_RS03570	0	0	0	0	0	[406742..407653]	LPXTG cell wall anchor domain-containing protein [PI-1 (VF0527) - Adherence (VFC0001)] [Streptococcus agalactiae NEM316]
119	srtC1	0	0	0	0	0	[407991..408893]	class C sortase [PI-1 (VF0527) - Adherence (VFC0001)] [Streptococcus agalactiae NEM316]
120	GBS_RS03585	0	0	0	0	0	[401577..404237]	tip adhesin protein [PI-1 (VF0527) - Adherence (VFC0001)] [Streptococcus agalactiae NEM316]
121	srtC4	0	0	0	0	0	[408880..409773]	class C sortase [PI-2a (VF0528) - Adherence (VFC0001)] [Streptococcus agalactiae NEM316]
122	srtC-3/srtD	0	[2529483..2530103]	0	0	[2679054..2679674]	[409760..410611]	sortase [RlrA islet (VF0529) - Adherence (VFC0001)] [Streptococcus pneumoniae TIGR4]
123	cylG	[1287172..1287906]	[1164405..1165139]	0	0	[1206245..1206979]	[363522..364253]	3-ketoacyl-ACP-reductase CylG [-haemolysin/cytolysin (VF0279) - Exotoxin (VFC0235)] [Streptococcus agalactiae NEM316]
124	cylZ	[842012..842449]	[2094222..2094662]	0	0	[2241779..2242219]	[365995..366417]	3R-hydroxymyristoyl ACP dehydratase CylZ [-haemolysin/cytolysin (VF0279) - Exotoxin (VFC0235)] [Streptococcus agalactiae NEM316]
125	cylA	[1011874..1012602]	[2332040..2332939]	0	0	[2481125..2482024]	[865426..866583]	ABC (ATP-binding cassette) transporter CylA [-haemolysin/cytolysin (VF0279) - Exotoxin (VFC0235)] [Streptococcus agalactiae NEM316]
126	cylF	0	[1532183..1533274]	0	0	[1591731..1592822]	0	putative aminomethyltransferase CylF [-haemolysin/cytolysin (VF0279) - Exotoxin (VFC0235)] [Streptococcus agalactiae NEM316]
127	cylI	[1529055..1530299]	[908776..910020]	0	0	[939378..940622]	[364275..365510]	putative 3-ketoacyl-ACP synthase CylI [-haemolysin/cytolysin (VF0279) - Exotoxin (VFC0235)] [Streptococcus agalactiae NEM316]
128	GBS_RS06565,GBS_RS06570	[1787455..1788519]	[255815..257536]	0	0	[237444..239168]	[890463..891449]	glycosyltransferase [Capsule (VF0274) - Immune modulation (VFC0258)] [Streptococcus agalactiae NEM316]
129	GBS_RS06605	0	[2690488..2691255]	0	0	[2835405..2836172]	0	tyrosine-protein phosphatase CpsB [Capsule (VF0274) - Immune modulation (VFC0258)] [Streptococcus agalactiae NEM316]
130	sipA	[1550952..1551527]	[886985..887560]	0	[2359..2925]	[912962..913537]	0	signal peptidase I [PI-2 (VF0530) - Adherence (VFC0001)] [Streptococcus pneumoniae Taiwan19F-14]
131	pfbA	[942906..943661]	[1961287..1962384]	0	0	[2045342..2046439]	[1661240..1663366]	cell wall surface anchor family protein, Plasminogen- and Fibronectin-binding protein A [PfbA (VF0525) - Adherence (VFC0001)] [Streptococcus pneumoniae R6]
132	pavB/pfbB	0	0	0	0	0	[77962..80991]	cell wall surface anchor family protein, Plasminogen- and Fibronectin-binding protein B [PavB (VF0524) - Adherence (VFC0001)] [Streptococcus pneumoniae R6]
